# Supplementary material for: A functional betalain-producing dioxygenase in Neolecta irregularis reveals an expanded evolutionary origin of the pathway
Source: IMA Fungus. 2026 Jun 5;17:e184549. doi: 10.3897/imafungus.17.184549 (PMC13263728; doi:10.3897/imafungus.17.184549)
Supplement: Supplementary material 2 — RNA-seq annotation of Neolecta irregularis [file imafungus-17-e184549-s002.xlsx]

## Sheet: Sheet1
	KEGG PATHWAY									KOG				GO				INTERPRO
proteinId	ecNum	definition	catalyticActivity	cofactors	associatedDiseases	pathway	pathway_class	pathway_type	X.transcriptId	kogid	kogdefline	kogClass	kogGroup	gotermId	goName	gotermType	goAcc	iprId	iprDesc	domainDb	domainId	domainDesc
1									79	KOG0254	Predicted transporter (major facilitator superfamily)	General function prediction only	POORLY CHARACTERIZED	6276	carbohydrate transport	biological_process	GO:0008643	IPR005828	General substrate transporter	HMMPfam	PF00083	Sugar (and other) transporter
1									79	KOG0254	Predicted transporter (major facilitator superfamily)	General function prediction only	POORLY CHARACTERIZED	6276	carbohydrate transport	biological_process	GO:0008643	IPR003663	Sugar/inositol transporter	PRINTS	PR00171	Sugar transporter signature
1									79	KOG0254	Predicted transporter (major facilitator superfamily)	General function prediction only	POORLY CHARACTERIZED	6276	carbohydrate transport	biological_process	GO:0008643	IPR005829	Sugar transporter, conserved site	ProSitePatterns	PS00216	Sugar transport proteins signature 1.
1									79	KOG0254	Predicted transporter (major facilitator superfamily)	General function prediction only	POORLY CHARACTERIZED	6276	carbohydrate transport	biological_process	GO:0008643	IPR005829	Sugar transporter, conserved site	ProSitePatterns	PS00217	Sugar transport proteins signature 2.
1									79	KOG0254	Predicted transporter (major facilitator superfamily)	General function prediction only	POORLY CHARACTERIZED	6276	carbohydrate transport	biological_process	GO:0008643	IPR020846	Major facilitator superfamily domain	ProSiteProfiles	PS50850	Major facilitator superfamily (MFS) profile.
1									79	KOG0254	Predicted transporter (major facilitator superfamily)	General function prediction only	POORLY CHARACTERIZED	6276	carbohydrate transport	biological_process	GO:0008643	IPR020846	Major facilitator superfamily domain	SUPERFAMILY	SSF103473	\N
1									79	KOG0254	Predicted transporter (major facilitator superfamily)	General function prediction only	POORLY CHARACTERIZED	9321	integral to membrane	cellular_component	GO:0016021	IPR005828	General substrate transporter	HMMPfam	PF00083	Sugar (and other) transporter
1									79	KOG0254	Predicted transporter (major facilitator superfamily)	General function prediction only	POORLY CHARACTERIZED	9321	integral to membrane	cellular_component	GO:0016021	IPR003663	Sugar/inositol transporter	PRINTS	PR00171	Sugar transporter signature
1									79	KOG0254	Predicted transporter (major facilitator superfamily)	General function prediction only	POORLY CHARACTERIZED	9321	integral to membrane	cellular_component	GO:0016021	IPR005829	Sugar transporter, conserved site	ProSitePatterns	PS00216	Sugar transport proteins signature 1.
1									79	KOG0254	Predicted transporter (major facilitator superfamily)	General function prediction only	POORLY CHARACTERIZED	9321	integral to membrane	cellular_component	GO:0016021	IPR005829	Sugar transporter, conserved site	ProSitePatterns	PS00217	Sugar transport proteins signature 2.
1									79	KOG0254	Predicted transporter (major facilitator superfamily)	General function prediction only	POORLY CHARACTERIZED	9321	integral to membrane	cellular_component	GO:0016021	IPR020846	Major facilitator superfamily domain	ProSiteProfiles	PS50850	Major facilitator superfamily (MFS) profile.
1									79	KOG0254	Predicted transporter (major facilitator superfamily)	General function prediction only	POORLY CHARACTERIZED	9321	integral to membrane	cellular_component	GO:0016021	IPR020846	Major facilitator superfamily domain	SUPERFAMILY	SSF103473	\N
1									79	KOG0254	Predicted transporter (major facilitator superfamily)	General function prediction only	POORLY CHARACTERIZED	4927	transport	biological_process	GO:0006810	IPR005828	General substrate transporter	HMMPfam	PF00083	Sugar (and other) transporter
1									79	KOG0254	Predicted transporter (major facilitator superfamily)	General function prediction only	POORLY CHARACTERIZED	4927	transport	biological_process	GO:0006810	IPR003663	Sugar/inositol transporter	PRINTS	PR00171	Sugar transporter signature
1									79	KOG0254	Predicted transporter (major facilitator superfamily)	General function prediction only	POORLY CHARACTERIZED	4927	transport	biological_process	GO:0006810	IPR005829	Sugar transporter, conserved site	ProSitePatterns	PS00216	Sugar transport proteins signature 1.
1									79	KOG0254	Predicted transporter (major facilitator superfamily)	General function prediction only	POORLY CHARACTERIZED	4927	transport	biological_process	GO:0006810	IPR005829	Sugar transporter, conserved site	ProSitePatterns	PS00217	Sugar transport proteins signature 2.
1									79	KOG0254	Predicted transporter (major facilitator superfamily)	General function prediction only	POORLY CHARACTERIZED	4927	transport	biological_process	GO:0006810	IPR020846	Major facilitator superfamily domain	ProSiteProfiles	PS50850	Major facilitator superfamily (MFS) profile.
1									79	KOG0254	Predicted transporter (major facilitator superfamily)	General function prediction only	POORLY CHARACTERIZED	4927	transport	biological_process	GO:0006810	IPR020846	Major facilitator superfamily domain	SUPERFAMILY	SSF103473	\N
1									79	KOG0254	Predicted transporter (major facilitator superfamily)	General function prediction only	POORLY CHARACTERIZED	9320	membrane	cellular_component	GO:0016020	IPR005828	General substrate transporter	HMMPfam	PF00083	Sugar (and other) transporter
1									79	KOG0254	Predicted transporter (major facilitator superfamily)	General function prediction only	POORLY CHARACTERIZED	9320	membrane	cellular_component	GO:0016020	IPR003663	Sugar/inositol transporter	PRINTS	PR00171	Sugar transporter signature
1									79	KOG0254	Predicted transporter (major facilitator superfamily)	General function prediction only	POORLY CHARACTERIZED	9320	membrane	cellular_component	GO:0016020	IPR005829	Sugar transporter, conserved site	ProSitePatterns	PS00216	Sugar transport proteins signature 1.
1									79	KOG0254	Predicted transporter (major facilitator superfamily)	General function prediction only	POORLY CHARACTERIZED	9320	membrane	cellular_component	GO:0016020	IPR005829	Sugar transporter, conserved site	ProSitePatterns	PS00217	Sugar transport proteins signature 2.
1									79	KOG0254	Predicted transporter (major facilitator superfamily)	General function prediction only	POORLY CHARACTERIZED	9320	membrane	cellular_component	GO:0016020	IPR020846	Major facilitator superfamily domain	ProSiteProfiles	PS50850	Major facilitator superfamily (MFS) profile.
1									79	KOG0254	Predicted transporter (major facilitator superfamily)	General function prediction only	POORLY CHARACTERIZED	9320	membrane	cellular_component	GO:0016020	IPR020846	Major facilitator superfamily domain	SUPERFAMILY	SSF103473	\N
1									79	KOG0254	Predicted transporter (major facilitator superfamily)	General function prediction only	POORLY CHARACTERIZED	3642	sugar:hydrogen symporter activity	molecular_function	GO:0005351	IPR005828	General substrate transporter	HMMPfam	PF00083	Sugar (and other) transporter
1									79	KOG0254	Predicted transporter (major facilitator superfamily)	General function prediction only	POORLY CHARACTERIZED	3642	sugar:hydrogen symporter activity	molecular_function	GO:0005351	IPR003663	Sugar/inositol transporter	PRINTS	PR00171	Sugar transporter signature
1									79	KOG0254	Predicted transporter (major facilitator superfamily)	General function prediction only	POORLY CHARACTERIZED	3642	sugar:hydrogen symporter activity	molecular_function	GO:0005351	IPR005829	Sugar transporter, conserved site	ProSitePatterns	PS00216	Sugar transport proteins signature 1.
1									79	KOG0254	Predicted transporter (major facilitator superfamily)	General function prediction only	POORLY CHARACTERIZED	3642	sugar:hydrogen symporter activity	molecular_function	GO:0005351	IPR005829	Sugar transporter, conserved site	ProSitePatterns	PS00217	Sugar transport proteins signature 2.
1									79	KOG0254	Predicted transporter (major facilitator superfamily)	General function prediction only	POORLY CHARACTERIZED	3642	sugar:hydrogen symporter activity	molecular_function	GO:0005351	IPR020846	Major facilitator superfamily domain	ProSiteProfiles	PS50850	Major facilitator superfamily (MFS) profile.
1									79	KOG0254	Predicted transporter (major facilitator superfamily)	General function prediction only	POORLY CHARACTERIZED	3642	sugar:hydrogen symporter activity	molecular_function	GO:0005351	IPR020846	Major facilitator superfamily domain	SUPERFAMILY	SSF103473	\N
1									79	KOG0254	Predicted transporter (major facilitator superfamily)	General function prediction only	POORLY CHARACTERIZED	3546	transporter activity	molecular_function	GO:0005215	IPR005828	General substrate transporter	HMMPfam	PF00083	Sugar (and other) transporter
1									79	KOG0254	Predicted transporter (major facilitator superfamily)	General function prediction only	POORLY CHARACTERIZED	3546	transporter activity	molecular_function	GO:0005215	IPR003663	Sugar/inositol transporter	PRINTS	PR00171	Sugar transporter signature
1									79	KOG0254	Predicted transporter (major facilitator superfamily)	General function prediction only	POORLY CHARACTERIZED	3546	transporter activity	molecular_function	GO:0005215	IPR005829	Sugar transporter, conserved site	ProSitePatterns	PS00216	Sugar transport proteins signature 1.
1									79	KOG0254	Predicted transporter (major facilitator superfamily)	General function prediction only	POORLY CHARACTERIZED	3546	transporter activity	molecular_function	GO:0005215	IPR005829	Sugar transporter, conserved site	ProSitePatterns	PS00217	Sugar transport proteins signature 2.
1									79	KOG0254	Predicted transporter (major facilitator superfamily)	General function prediction only	POORLY CHARACTERIZED	3546	transporter activity	molecular_function	GO:0005215	IPR020846	Major facilitator superfamily domain	ProSiteProfiles	PS50850	Major facilitator superfamily (MFS) profile.
1									79	KOG0254	Predicted transporter (major facilitator superfamily)	General function prediction only	POORLY CHARACTERIZED	3546	transporter activity	molecular_function	GO:0005215	IPR020846	Major facilitator superfamily domain	SUPERFAMILY	SSF103473	\N
2									80	KOG2554	Pseudouridylate synthase	Translation, ribosomal structure and biogenesis	INFORMATION STORAGE AND PROCESSING	9667	tRNA-pseudouridine synthase activity	molecular_function	GO:0016439	IPR020097	Pseudouridine synthase I, TruA, alpha/beta domain	HMMPfam	PF01416	tRNA pseudouridine synthase
2									80	KOG2554	Pseudouridylate synthase	Translation, ribosomal structure and biogenesis	INFORMATION STORAGE AND PROCESSING	9667	tRNA-pseudouridine synthase activity	molecular_function	GO:0016439	IPR020103	Pseudouridine synthase, catalytic domain	SUPERFAMILY	SSF55120	\N
2									80	KOG2554	Pseudouridylate synthase	Translation, ribosomal structure and biogenesis	INFORMATION STORAGE AND PROCESSING	9667	tRNA-pseudouridine synthase activity	molecular_function	GO:0016439	IPR001406	Pseudouridine synthase I, TruA	TIGRFAM	TIGR00071	hisT_truA: tRNA pseudouridine(38-40) synthase
2									80	KOG2554	Pseudouridylate synthase	Translation, ribosomal structure and biogenesis	INFORMATION STORAGE AND PROCESSING	5721	tRNA processing	biological_process	GO:0008033	IPR020097	Pseudouridine synthase I, TruA, alpha/beta domain	HMMPfam	PF01416	tRNA pseudouridine synthase
2									80	KOG2554	Pseudouridylate synthase	Translation, ribosomal structure and biogenesis	INFORMATION STORAGE AND PROCESSING	5721	tRNA processing	biological_process	GO:0008033	IPR020103	Pseudouridine synthase, catalytic domain	SUPERFAMILY	SSF55120	\N
2									80	KOG2554	Pseudouridylate synthase	Translation, ribosomal structure and biogenesis	INFORMATION STORAGE AND PROCESSING	5721	tRNA processing	biological_process	GO:0008033	IPR001406	Pseudouridine synthase I, TruA	TIGRFAM	TIGR00071	hisT_truA: tRNA pseudouridine(38-40) synthase
2									80	KOG2554	Pseudouridylate synthase	Translation, ribosomal structure and biogenesis	INFORMATION STORAGE AND PROCESSING	754	pseudouridine synthesis	biological_process	GO:0001522	IPR020097	Pseudouridine synthase I, TruA, alpha/beta domain	HMMPfam	PF01416	tRNA pseudouridine synthase
2									80	KOG2554	Pseudouridylate synthase	Translation, ribosomal structure and biogenesis	INFORMATION STORAGE AND PROCESSING	754	pseudouridine synthesis	biological_process	GO:0001522	IPR020103	Pseudouridine synthase, catalytic domain	SUPERFAMILY	SSF55120	\N
2									80	KOG2554	Pseudouridylate synthase	Translation, ribosomal structure and biogenesis	INFORMATION STORAGE AND PROCESSING	754	pseudouridine synthesis	biological_process	GO:0001522	IPR001406	Pseudouridine synthase I, TruA	TIGRFAM	TIGR00071	hisT_truA: tRNA pseudouridine(38-40) synthase
2									80	KOG2554	Pseudouridylate synthase	Translation, ribosomal structure and biogenesis	INFORMATION STORAGE AND PROCESSING	62	tRNA binding	molecular_function	GO:0000049	IPR020097	Pseudouridine synthase I, TruA, alpha/beta domain	HMMPfam	PF01416	tRNA pseudouridine synthase
2									80	KOG2554	Pseudouridylate synthase	Translation, ribosomal structure and biogenesis	INFORMATION STORAGE AND PROCESSING	62	tRNA binding	molecular_function	GO:0000049	IPR020103	Pseudouridine synthase, catalytic domain	SUPERFAMILY	SSF55120	\N
2									80	KOG2554	Pseudouridylate synthase	Translation, ribosomal structure and biogenesis	INFORMATION STORAGE AND PROCESSING	62	tRNA binding	molecular_function	GO:0000049	IPR001406	Pseudouridine synthase I, TruA	TIGRFAM	TIGR00071	hisT_truA: tRNA pseudouridine(38-40) synthase
3									81	KOG3869	Uncharacterized conserved protein	Function unknown	POORLY CHARACTERIZED					IPR022209	Pre-mRNA splicing factor	HMMPfam	PF12542	Pre-mRNA splicing factor
4									82	KOG3869	Uncharacterized conserved protein	Function unknown	POORLY CHARACTERIZED					IPR019339	CBF1-interacting co-repressor CIR, N-terminal domain	HMMPfam	PF10197	N-terminal domain of CBF1 interacting co-repressor CIR
4									82	KOG3869	Uncharacterized conserved protein	Function unknown	POORLY CHARACTERIZED					IPR022209	Pre-mRNA splicing factor	HMMPfam	PF12542	Pre-mRNA splicing factor
4									82	KOG3869	Uncharacterized conserved protein	Function unknown	POORLY CHARACTERIZED					IPR019339	CBF1-interacting co-repressor CIR, N-terminal domain	SMART	SM01083	N-terminal domain of CBF1 interacting co-repressor CIR
5	2.1.1.107	Uroporphyrin-III C-methyltransferase.	2 S-adenosyl-L-methionine + uroporphyrin III = 2 S-adenosyl-L- homocysteine + sirohydrochlorin.	\N	\N	Porphyrin and chlorophyll metabolism	Metabolism of Cofactors and Vitamins	METABOLIC	83	KOG1527	Uroporphyrin III methyltransferase	Coenzyme transport and metabolism	METABOLISM	4896	porphyrin biosynthetic process	biological_process	GO:0006779	IPR000878	Tetrapyrrole methylase	HMMPfam	PF00590	Tetrapyrrole (Corrin/Porphyrin) Methylases
5	2.1.1.107	Uroporphyrin-III C-methyltransferase.	2 S-adenosyl-L-methionine + uroporphyrin III = 2 S-adenosyl-L- homocysteine + sirohydrochlorin.	\N	\N	Porphyrin and chlorophyll metabolism	Metabolism of Cofactors and Vitamins	METABOLIC	83	KOG1527	Uroporphyrin III methyltransferase	Coenzyme transport and metabolism	METABOLISM	4896	porphyrin biosynthetic process	biological_process	GO:0006779	IPR006367	Sirohaem synthase, N-terminal	HMMPfam	PF13241	Putative NAD(P)-binding
5	2.1.1.107	Uroporphyrin-III C-methyltransferase.	2 S-adenosyl-L-methionine + uroporphyrin III = 2 S-adenosyl-L- homocysteine + sirohydrochlorin.	\N	\N	Porphyrin and chlorophyll metabolism	Metabolism of Cofactors and Vitamins	METABOLIC	83	KOG1527	Uroporphyrin III methyltransferase	Coenzyme transport and metabolism	METABOLISM	4896	porphyrin biosynthetic process	biological_process	GO:0006779	IPR003043	Uroporphiryn-III C-methyltransferase, conserved site	ProSitePatterns	PS00840	Uroporphyrin-III C-methyltransferase signature 2.
5	2.1.1.107	Uroporphyrin-III C-methyltransferase.	2 S-adenosyl-L-methionine + uroporphyrin III = 2 S-adenosyl-L- homocysteine + sirohydrochlorin.	\N	\N	Porphyrin and chlorophyll metabolism	Metabolism of Cofactors and Vitamins	METABOLIC	83	KOG1527	Uroporphyrin III methyltransferase	Coenzyme transport and metabolism	METABOLISM	4896	porphyrin biosynthetic process	biological_process	GO:0006779	IPR000878	Tetrapyrrole methylase	SUPERFAMILY	SSF53790	\N
5	2.1.1.107	Uroporphyrin-III C-methyltransferase.	2 S-adenosyl-L-methionine + uroporphyrin III = 2 S-adenosyl-L- homocysteine + sirohydrochlorin.	\N	\N	Porphyrin and chlorophyll metabolism	Metabolism of Cofactors and Vitamins	METABOLIC	83	KOG1527	Uroporphyrin III methyltransferase	Coenzyme transport and metabolism	METABOLISM	4896	porphyrin biosynthetic process	biological_process	GO:0006779	\N	\N	SUPERFAMILY	SSF75615	\N
5	2.1.1.107	Uroporphyrin-III C-methyltransferase.	2 S-adenosyl-L-methionine + uroporphyrin III = 2 S-adenosyl-L- homocysteine + sirohydrochlorin.	\N	\N	Porphyrin and chlorophyll metabolism	Metabolism of Cofactors and Vitamins	METABOLIC	83	KOG1527	Uroporphyrin III methyltransferase	Coenzyme transport and metabolism	METABOLISM	4896	porphyrin biosynthetic process	biological_process	GO:0006779	IPR006366	Uroporphyrin-III C-methyltransferase	TIGRFAM	TIGR01469	cobA_cysG_Cterm: uroporphyrinogen-III C-methyltransferase
5	2.1.1.107	Uroporphyrin-III C-methyltransferase.	2 S-adenosyl-L-methionine + uroporphyrin III = 2 S-adenosyl-L- homocysteine + sirohydrochlorin.	\N	\N	Porphyrin and chlorophyll metabolism	Metabolism of Cofactors and Vitamins	METABOLIC	83	KOG1527	Uroporphyrin III methyltransferase	Coenzyme transport and metabolism	METABOLISM	5846	methyltransferase activity	molecular_function	GO:0008168	IPR000878	Tetrapyrrole methylase	HMMPfam	PF00590	Tetrapyrrole (Corrin/Porphyrin) Methylases
5	2.1.1.107	Uroporphyrin-III C-methyltransferase.	2 S-adenosyl-L-methionine + uroporphyrin III = 2 S-adenosyl-L- homocysteine + sirohydrochlorin.	\N	\N	Porphyrin and chlorophyll metabolism	Metabolism of Cofactors and Vitamins	METABOLIC	83	KOG1527	Uroporphyrin III methyltransferase	Coenzyme transport and metabolism	METABOLISM	5846	methyltransferase activity	molecular_function	GO:0008168	IPR006367	Sirohaem synthase, N-terminal	HMMPfam	PF13241	Putative NAD(P)-binding
5	2.1.1.107	Uroporphyrin-III C-methyltransferase.	2 S-adenosyl-L-methionine + uroporphyrin III = 2 S-adenosyl-L- homocysteine + sirohydrochlorin.	\N	\N	Porphyrin and chlorophyll metabolism	Metabolism of Cofactors and Vitamins	METABOLIC	83	KOG1527	Uroporphyrin III methyltransferase	Coenzyme transport and metabolism	METABOLISM	5846	methyltransferase activity	molecular_function	GO:0008168	IPR003043	Uroporphiryn-III C-methyltransferase, conserved site	ProSitePatterns	PS00840	Uroporphyrin-III C-methyltransferase signature 2.
5	2.1.1.107	Uroporphyrin-III C-methyltransferase.	2 S-adenosyl-L-methionine + uroporphyrin III = 2 S-adenosyl-L- homocysteine + sirohydrochlorin.	\N	\N	Porphyrin and chlorophyll metabolism	Metabolism of Cofactors and Vitamins	METABOLIC	83	KOG1527	Uroporphyrin III methyltransferase	Coenzyme transport and metabolism	METABOLISM	5846	methyltransferase activity	molecular_function	GO:0008168	IPR000878	Tetrapyrrole methylase	SUPERFAMILY	SSF53790	\N
5	2.1.1.107	Uroporphyrin-III C-methyltransferase.	2 S-adenosyl-L-methionine + uroporphyrin III = 2 S-adenosyl-L- homocysteine + sirohydrochlorin.	\N	\N	Porphyrin and chlorophyll metabolism	Metabolism of Cofactors and Vitamins	METABOLIC	83	KOG1527	Uroporphyrin III methyltransferase	Coenzyme transport and metabolism	METABOLISM	5846	methyltransferase activity	molecular_function	GO:0008168	\N	\N	SUPERFAMILY	SSF75615	\N
5	2.1.1.107	Uroporphyrin-III C-methyltransferase.	2 S-adenosyl-L-methionine + uroporphyrin III = 2 S-adenosyl-L- homocysteine + sirohydrochlorin.	\N	\N	Porphyrin and chlorophyll metabolism	Metabolism of Cofactors and Vitamins	METABOLIC	83	KOG1527	Uroporphyrin III methyltransferase	Coenzyme transport and metabolism	METABOLISM	5846	methyltransferase activity	molecular_function	GO:0008168	IPR006366	Uroporphyrin-III C-methyltransferase	TIGRFAM	TIGR01469	cobA_cysG_Cterm: uroporphyrinogen-III C-methyltransferase
5	2.1.1.107	Uroporphyrin-III C-methyltransferase.	2 S-adenosyl-L-methionine + uroporphyrin III = 2 S-adenosyl-L- homocysteine + sirohydrochlorin.	\N	\N	Porphyrin and chlorophyll metabolism	Metabolism of Cofactors and Vitamins	METABOLIC	83	KOG1527	Uroporphyrin III methyltransferase	Coenzyme transport and metabolism	METABOLISM	3209	uroporphyrin-III C-methyltransferase activity	molecular_function	GO:0004851	IPR000878	Tetrapyrrole methylase	HMMPfam	PF00590	Tetrapyrrole (Corrin/Porphyrin) Methylases
5	2.1.1.107	Uroporphyrin-III C-methyltransferase.	2 S-adenosyl-L-methionine + uroporphyrin III = 2 S-adenosyl-L- homocysteine + sirohydrochlorin.	\N	\N	Porphyrin and chlorophyll metabolism	Metabolism of Cofactors and Vitamins	METABOLIC	83	KOG1527	Uroporphyrin III methyltransferase	Coenzyme transport and metabolism	METABOLISM	3209	uroporphyrin-III C-methyltransferase activity	molecular_function	GO:0004851	IPR006367	Sirohaem synthase, N-terminal	HMMPfam	PF13241	Putative NAD(P)-binding
5	2.1.1.107	Uroporphyrin-III C-methyltransferase.	2 S-adenosyl-L-methionine + uroporphyrin III = 2 S-adenosyl-L- homocysteine + sirohydrochlorin.	\N	\N	Porphyrin and chlorophyll metabolism	Metabolism of Cofactors and Vitamins	METABOLIC	83	KOG1527	Uroporphyrin III methyltransferase	Coenzyme transport and metabolism	METABOLISM	3209	uroporphyrin-III C-methyltransferase activity	molecular_function	GO:0004851	IPR003043	Uroporphiryn-III C-methyltransferase, conserved site	ProSitePatterns	PS00840	Uroporphyrin-III C-methyltransferase signature 2.
5	2.1.1.107	Uroporphyrin-III C-methyltransferase.	2 S-adenosyl-L-methionine + uroporphyrin III = 2 S-adenosyl-L- homocysteine + sirohydrochlorin.	\N	\N	Porphyrin and chlorophyll metabolism	Metabolism of Cofactors and Vitamins	METABOLIC	83	KOG1527	Uroporphyrin III methyltransferase	Coenzyme transport and metabolism	METABOLISM	3209	uroporphyrin-III C-methyltransferase activity	molecular_function	GO:0004851	IPR000878	Tetrapyrrole methylase	SUPERFAMILY	SSF53790	\N
5	2.1.1.107	Uroporphyrin-III C-methyltransferase.	2 S-adenosyl-L-methionine + uroporphyrin III = 2 S-adenosyl-L- homocysteine + sirohydrochlorin.	\N	\N	Porphyrin and chlorophyll metabolism	Metabolism of Cofactors and Vitamins	METABOLIC	83	KOG1527	Uroporphyrin III methyltransferase	Coenzyme transport and metabolism	METABOLISM	3209	uroporphyrin-III C-methyltransferase activity	molecular_function	GO:0004851	\N	\N	SUPERFAMILY	SSF75615	\N
5	2.1.1.107	Uroporphyrin-III C-methyltransferase.	2 S-adenosyl-L-methionine + uroporphyrin III = 2 S-adenosyl-L- homocysteine + sirohydrochlorin.	\N	\N	Porphyrin and chlorophyll metabolism	Metabolism of Cofactors and Vitamins	METABOLIC	83	KOG1527	Uroporphyrin III methyltransferase	Coenzyme transport and metabolism	METABOLISM	3209	uroporphyrin-III C-methyltransferase activity	molecular_function	GO:0004851	IPR006366	Uroporphyrin-III C-methyltransferase	TIGRFAM	TIGR01469	cobA_cysG_Cterm: uroporphyrinogen-III C-methyltransferase
5	2.1.1.107	Uroporphyrin-III C-methyltransferase.	2 S-adenosyl-L-methionine + uroporphyrin III = 2 S-adenosyl-L- homocysteine + sirohydrochlorin.	\N	\N	Porphyrin and chlorophyll metabolism	Metabolism of Cofactors and Vitamins	METABOLIC	83	KOG1527	Uroporphyrin III methyltransferase	Coenzyme transport and metabolism	METABOLISM	5830	metabolic process	biological_process	GO:0008152	IPR000878	Tetrapyrrole methylase	HMMPfam	PF00590	Tetrapyrrole (Corrin/Porphyrin) Methylases
5	2.1.1.107	Uroporphyrin-III C-methyltransferase.	2 S-adenosyl-L-methionine + uroporphyrin III = 2 S-adenosyl-L- homocysteine + sirohydrochlorin.	\N	\N	Porphyrin and chlorophyll metabolism	Metabolism of Cofactors and Vitamins	METABOLIC	83	KOG1527	Uroporphyrin III methyltransferase	Coenzyme transport and metabolism	METABOLISM	5830	metabolic process	biological_process	GO:0008152	IPR006367	Sirohaem synthase, N-terminal	HMMPfam	PF13241	Putative NAD(P)-binding
5	2.1.1.107	Uroporphyrin-III C-methyltransferase.	2 S-adenosyl-L-methionine + uroporphyrin III = 2 S-adenosyl-L- homocysteine + sirohydrochlorin.	\N	\N	Porphyrin and chlorophyll metabolism	Metabolism of Cofactors and Vitamins	METABOLIC	83	KOG1527	Uroporphyrin III methyltransferase	Coenzyme transport and metabolism	METABOLISM	5830	metabolic process	biological_process	GO:0008152	IPR003043	Uroporphiryn-III C-methyltransferase, conserved site	ProSitePatterns	PS00840	Uroporphyrin-III C-methyltransferase signature 2.
5	2.1.1.107	Uroporphyrin-III C-methyltransferase.	2 S-adenosyl-L-methionine + uroporphyrin III = 2 S-adenosyl-L- homocysteine + sirohydrochlorin.	\N	\N	Porphyrin and chlorophyll metabolism	Metabolism of Cofactors and Vitamins	METABOLIC	83	KOG1527	Uroporphyrin III methyltransferase	Coenzyme transport and metabolism	METABOLISM	5830	metabolic process	biological_process	GO:0008152	IPR000878	Tetrapyrrole methylase	SUPERFAMILY	SSF53790	\N
5	2.1.1.107	Uroporphyrin-III C-methyltransferase.	2 S-adenosyl-L-methionine + uroporphyrin III = 2 S-adenosyl-L- homocysteine + sirohydrochlorin.	\N	\N	Porphyrin and chlorophyll metabolism	Metabolism of Cofactors and Vitamins	METABOLIC	83	KOG1527	Uroporphyrin III methyltransferase	Coenzyme transport and metabolism	METABOLISM	5830	metabolic process	biological_process	GO:0008152	\N	\N	SUPERFAMILY	SSF75615	\N
5	2.1.1.107	Uroporphyrin-III C-methyltransferase.	2 S-adenosyl-L-methionine + uroporphyrin III = 2 S-adenosyl-L- homocysteine + sirohydrochlorin.	\N	\N	Porphyrin and chlorophyll metabolism	Metabolism of Cofactors and Vitamins	METABOLIC	83	KOG1527	Uroporphyrin III methyltransferase	Coenzyme transport and metabolism	METABOLISM	5830	metabolic process	biological_process	GO:0008152	IPR006366	Uroporphyrin-III C-methyltransferase	TIGRFAM	TIGR01469	cobA_cysG_Cterm: uroporphyrinogen-III C-methyltransferase
6									84	KOG1164	Casein kinase (serine/threonine/tyrosine protein kinase)	Signal transduction mechanisms	CELLULAR PROCESSES AND SIGNALING	3043	protein kinase activity	molecular_function	GO:0004672	IPR000719	Protein kinase domain	HMMPfam	PF00069	Protein kinase domain
6									84	KOG1164	Casein kinase (serine/threonine/tyrosine protein kinase)	Signal transduction mechanisms	CELLULAR PROCESSES AND SIGNALING	3043	protein kinase activity	molecular_function	GO:0004672	IPR017441	Protein kinase, ATP binding site	ProSitePatterns	PS00107	Protein kinases ATP-binding region signature.
6									84	KOG1164	Casein kinase (serine/threonine/tyrosine protein kinase)	Signal transduction mechanisms	CELLULAR PROCESSES AND SIGNALING	3043	protein kinase activity	molecular_function	GO:0004672	IPR008271	Serine/threonine-protein kinase, active site	ProSitePatterns	PS00108	Serine/Threonine protein kinases active-site signature.
6									84	KOG1164	Casein kinase (serine/threonine/tyrosine protein kinase)	Signal transduction mechanisms	CELLULAR PROCESSES AND SIGNALING	3043	protein kinase activity	molecular_function	GO:0004672	IPR000719	Protein kinase domain	ProSiteProfiles	PS50011	Protein kinase domain profile.
6									84	KOG1164	Casein kinase (serine/threonine/tyrosine protein kinase)	Signal transduction mechanisms	CELLULAR PROCESSES AND SIGNALING	3043	protein kinase activity	molecular_function	GO:0004672	IPR002290	Serine/threonine/dual specificity protein kinase, catalytic domain	SMART	SM00220	Serine/Threonine protein kinases, catalytic domain
6									84	KOG1164	Casein kinase (serine/threonine/tyrosine protein kinase)	Signal transduction mechanisms	CELLULAR PROCESSES AND SIGNALING	3043	protein kinase activity	molecular_function	GO:0004672	IPR011009	Protein kinase-like domain	SUPERFAMILY	SSF56112	\N
6									84	KOG1164	Casein kinase (serine/threonine/tyrosine protein kinase)	Signal transduction mechanisms	CELLULAR PROCESSES AND SIGNALING	4602	protein amino acid phosphorylation	biological_process	GO:0006468	IPR000719	Protein kinase domain	HMMPfam	PF00069	Protein kinase domain
6									84	KOG1164	Casein kinase (serine/threonine/tyrosine protein kinase)	Signal transduction mechanisms	CELLULAR PROCESSES AND SIGNALING	4602	protein amino acid phosphorylation	biological_process	GO:0006468	IPR017441	Protein kinase, ATP binding site	ProSitePatterns	PS00107	Protein kinases ATP-binding region signature.
6									84	KOG1164	Casein kinase (serine/threonine/tyrosine protein kinase)	Signal transduction mechanisms	CELLULAR PROCESSES AND SIGNALING	4602	protein amino acid phosphorylation	biological_process	GO:0006468	IPR008271	Serine/threonine-protein kinase, active site	ProSitePatterns	PS00108	Serine/Threonine protein kinases active-site signature.
6									84	KOG1164	Casein kinase (serine/threonine/tyrosine protein kinase)	Signal transduction mechanisms	CELLULAR PROCESSES AND SIGNALING	4602	protein amino acid phosphorylation	biological_process	GO:0006468	IPR000719	Protein kinase domain	ProSiteProfiles	PS50011	Protein kinase domain profile.
6									84	KOG1164	Casein kinase (serine/threonine/tyrosine protein kinase)	Signal transduction mechanisms	CELLULAR PROCESSES AND SIGNALING	4602	protein amino acid phosphorylation	biological_process	GO:0006468	IPR002290	Serine/threonine/dual specificity protein kinase, catalytic domain	SMART	SM00220	Serine/Threonine protein kinases, catalytic domain
6									84	KOG1164	Casein kinase (serine/threonine/tyrosine protein kinase)	Signal transduction mechanisms	CELLULAR PROCESSES AND SIGNALING	4602	protein amino acid phosphorylation	biological_process	GO:0006468	IPR011009	Protein kinase-like domain	SUPERFAMILY	SSF56112	\N
6									84	KOG1164	Casein kinase (serine/threonine/tyrosine protein kinase)	Signal transduction mechanisms	CELLULAR PROCESSES AND SIGNALING	3045	protein serine/threonine kinase activity	molecular_function	GO:0004674	IPR000719	Protein kinase domain	HMMPfam	PF00069	Protein kinase domain
6									84	KOG1164	Casein kinase (serine/threonine/tyrosine protein kinase)	Signal transduction mechanisms	CELLULAR PROCESSES AND SIGNALING	3045	protein serine/threonine kinase activity	molecular_function	GO:0004674	IPR017441	Protein kinase, ATP binding site	ProSitePatterns	PS00107	Protein kinases ATP-binding region signature.
6									84	KOG1164	Casein kinase (serine/threonine/tyrosine protein kinase)	Signal transduction mechanisms	CELLULAR PROCESSES AND SIGNALING	3045	protein serine/threonine kinase activity	molecular_function	GO:0004674	IPR008271	Serine/threonine-protein kinase, active site	ProSitePatterns	PS00108	Serine/Threonine protein kinases active-site signature.
6									84	KOG1164	Casein kinase (serine/threonine/tyrosine protein kinase)	Signal transduction mechanisms	CELLULAR PROCESSES AND SIGNALING	3045	protein serine/threonine kinase activity	molecular_function	GO:0004674	IPR000719	Protein kinase domain	ProSiteProfiles	PS50011	Protein kinase domain profile.
6									84	KOG1164	Casein kinase (serine/threonine/tyrosine protein kinase)	Signal transduction mechanisms	CELLULAR PROCESSES AND SIGNALING	3045	protein serine/threonine kinase activity	molecular_function	GO:0004674	IPR002290	Serine/threonine/dual specificity protein kinase, catalytic domain	SMART	SM00220	Serine/Threonine protein kinases, catalytic domain
6									84	KOG1164	Casein kinase (serine/threonine/tyrosine protein kinase)	Signal transduction mechanisms	CELLULAR PROCESSES AND SIGNALING	3045	protein serine/threonine kinase activity	molecular_function	GO:0004674	IPR011009	Protein kinase-like domain	SUPERFAMILY	SSF56112	\N
6									84	KOG1164	Casein kinase (serine/threonine/tyrosine protein kinase)	Signal transduction mechanisms	CELLULAR PROCESSES AND SIGNALING	3052	protein kinase CK2 activity	molecular_function	GO:0004682	IPR000719	Protein kinase domain	HMMPfam	PF00069	Protein kinase domain
6									84	KOG1164	Casein kinase (serine/threonine/tyrosine protein kinase)	Signal transduction mechanisms	CELLULAR PROCESSES AND SIGNALING	3052	protein kinase CK2 activity	molecular_function	GO:0004682	IPR017441	Protein kinase, ATP binding site	ProSitePatterns	PS00107	Protein kinases ATP-binding region signature.
6									84	KOG1164	Casein kinase (serine/threonine/tyrosine protein kinase)	Signal transduction mechanisms	CELLULAR PROCESSES AND SIGNALING	3052	protein kinase CK2 activity	molecular_function	GO:0004682	IPR008271	Serine/threonine-protein kinase, active site	ProSitePatterns	PS00108	Serine/Threonine protein kinases active-site signature.
6									84	KOG1164	Casein kinase (serine/threonine/tyrosine protein kinase)	Signal transduction mechanisms	CELLULAR PROCESSES AND SIGNALING	3052	protein kinase CK2 activity	molecular_function	GO:0004682	IPR000719	Protein kinase domain	ProSiteProfiles	PS50011	Protein kinase domain profile.
6									84	KOG1164	Casein kinase (serine/threonine/tyrosine protein kinase)	Signal transduction mechanisms	CELLULAR PROCESSES AND SIGNALING	3052	protein kinase CK2 activity	molecular_function	GO:0004682	IPR002290	Serine/threonine/dual specificity protein kinase, catalytic domain	SMART	SM00220	Serine/Threonine protein kinases, catalytic domain
6									84	KOG1164	Casein kinase (serine/threonine/tyrosine protein kinase)	Signal transduction mechanisms	CELLULAR PROCESSES AND SIGNALING	3052	protein kinase CK2 activity	molecular_function	GO:0004682	IPR011009	Protein kinase-like domain	SUPERFAMILY	SSF56112	\N
6									84	KOG1164	Casein kinase (serine/threonine/tyrosine protein kinase)	Signal transduction mechanisms	CELLULAR PROCESSES AND SIGNALING	3736	ATP binding	molecular_function	GO:0005524	IPR000719	Protein kinase domain	HMMPfam	PF00069	Protein kinase domain
6									84	KOG1164	Casein kinase (serine/threonine/tyrosine protein kinase)	Signal transduction mechanisms	CELLULAR PROCESSES AND SIGNALING	3736	ATP binding	molecular_function	GO:0005524	IPR017441	Protein kinase, ATP binding site	ProSitePatterns	PS00107	Protein kinases ATP-binding region signature.
6									84	KOG1164	Casein kinase (serine/threonine/tyrosine protein kinase)	Signal transduction mechanisms	CELLULAR PROCESSES AND SIGNALING	3736	ATP binding	molecular_function	GO:0005524	IPR008271	Serine/threonine-protein kinase, active site	ProSitePatterns	PS00108	Serine/Threonine protein kinases active-site signature.
6									84	KOG1164	Casein kinase (serine/threonine/tyrosine protein kinase)	Signal transduction mechanisms	CELLULAR PROCESSES AND SIGNALING	3736	ATP binding	molecular_function	GO:0005524	IPR000719	Protein kinase domain	ProSiteProfiles	PS50011	Protein kinase domain profile.
6									84	KOG1164	Casein kinase (serine/threonine/tyrosine protein kinase)	Signal transduction mechanisms	CELLULAR PROCESSES AND SIGNALING	3736	ATP binding	molecular_function	GO:0005524	IPR002290	Serine/threonine/dual specificity protein kinase, catalytic domain	SMART	SM00220	Serine/Threonine protein kinases, catalytic domain
6									84	KOG1164	Casein kinase (serine/threonine/tyrosine protein kinase)	Signal transduction mechanisms	CELLULAR PROCESSES AND SIGNALING	3736	ATP binding	molecular_function	GO:0005524	IPR011009	Protein kinase-like domain	SUPERFAMILY	SSF56112	\N
7	3.1.26.5	Ribonuclease P.	Endonucleolytic cleavage of RNA, removing 5'-extra-nucleotide from tRNA precursor.	\N	\N	\N	\N	\N						2916	ribonuclease P activity	molecular_function	GO:0004526	\N	\N	HMMPfam	PF12328	Rpp20 subunit of nuclear RNase MRP and P
8									86	KOG0379	Kelch repeat-containing proteins	General function prediction only	POORLY CHARACTERIZED					\N	\N	HMMPfam	PF13415	Galactose oxidase, central domain
8									86	KOG0379	Kelch repeat-containing proteins	General function prediction only	POORLY CHARACTERIZED					\N	\N	SUPERFAMILY	SSF117281	\N
8									86	KOG0379	Kelch repeat-containing proteins	General function prediction only	POORLY CHARACTERIZED					\N	\N	SUPERFAMILY	SSF57997	\N
9	2.4.1.186	Glycogenin glucosyltransferase.	UDP-glucose + glycogenin = UDP + glucosylglycogenin.	\N	\N	\N	\N	\N	87	KOG1950	Glycosyl transferase, family 8 - glycogenin	Carbohydrate transport and metabolism	METABOLISM	9957	transferase activity, transferring hexosyl groups	molecular_function	GO:0016758	IPR002495	Glycosyl transferase, family 8	HMMPfam	PF01501	Glycosyl transferase family 8
9	2.4.1.186	Glycogenin glucosyltransferase.	UDP-glucose + glycogenin = UDP + glucosylglycogenin.	\N	\N	\N	\N	\N	87	KOG1950	Glycosyl transferase, family 8 - glycogenin	Carbohydrate transport and metabolism	METABOLISM	9957	transferase activity, transferring hexosyl groups	molecular_function	GO:0016758	IPR029044	Nucleotide-diphospho-sugar transferases	SUPERFAMILY	SSF53448	\N
9	2.4.1.186	Glycogenin glucosyltransferase.	UDP-glucose + glycogenin = UDP + glucosylglycogenin.	\N	\N	\N	\N	\N	87	KOG1950	Glycosyl transferase, family 8 - glycogenin	Carbohydrate transport and metabolism	METABOLISM	9350	carbohydrate biosynthetic process	biological_process	GO:0016051	IPR002495	Glycosyl transferase, family 8	HMMPfam	PF01501	Glycosyl transferase family 8
9	2.4.1.186	Glycogenin glucosyltransferase.	UDP-glucose + glycogenin = UDP + glucosylglycogenin.	\N	\N	\N	\N	\N	87	KOG1950	Glycosyl transferase, family 8 - glycogenin	Carbohydrate transport and metabolism	METABOLISM	9350	carbohydrate biosynthetic process	biological_process	GO:0016051	IPR029044	Nucleotide-diphospho-sugar transferases	SUPERFAMILY	SSF53448	\N
9	2.4.1.186	Glycogenin glucosyltransferase.	UDP-glucose + glycogenin = UDP + glucosylglycogenin.	\N	\N	\N	\N	\N	87	KOG1950	Glycosyl transferase, family 8 - glycogenin	Carbohydrate transport and metabolism	METABOLISM	6124	glycogenin glucosyltransferase activity	molecular_function	GO:0008466	IPR002495	Glycosyl transferase, family 8	HMMPfam	PF01501	Glycosyl transferase family 8
9	2.4.1.186	Glycogenin glucosyltransferase.	UDP-glucose + glycogenin = UDP + glucosylglycogenin.	\N	\N	\N	\N	\N	87	KOG1950	Glycosyl transferase, family 8 - glycogenin	Carbohydrate transport and metabolism	METABOLISM	6124	glycogenin glucosyltransferase activity	molecular_function	GO:0008466	IPR029044	Nucleotide-diphospho-sugar transferases	SUPERFAMILY	SSF53448	\N
10
11									89	KOG3839	Lectin VIP36, involved in the transport of glycoproteins carrying high mannose-type glycans	Intracellular trafficking, secretion, and vesicular transport	CELLULAR PROCESSES AND SIGNALING	9320	membrane	cellular_component	GO:0016020	IPR005052	Legume-like lectin	HMMPfam	PF03388	Legume-like lectin family
11									89	KOG3839	Lectin VIP36, involved in the transport of glycoproteins carrying high mannose-type glycans	Intracellular trafficking, secretion, and vesicular transport	CELLULAR PROCESSES AND SIGNALING	9320	membrane	cellular_component	GO:0016020	IPR005052	Legume-like lectin	ProSiteProfiles	PS51328	L-type lectin-like (leguminous) domain profile.
11									89	KOG3839	Lectin VIP36, involved in the transport of glycoproteins carrying high mannose-type glycans	Intracellular trafficking, secretion, and vesicular transport	CELLULAR PROCESSES AND SIGNALING	9320	membrane	cellular_component	GO:0016020	IPR013320	Concanavalin A-like lectin/glucanase domain	SUPERFAMILY	SSF49899	\N
12									90	KOG3839	Lectin VIP36, involved in the transport of glycoproteins carrying high mannose-type glycans	Intracellular trafficking, secretion, and vesicular transport	CELLULAR PROCESSES AND SIGNALING	9320	membrane	cellular_component	GO:0016020	IPR005052	Legume-like lectin	HMMPfam	PF03388	Legume-like lectin family
12									90	KOG3839	Lectin VIP36, involved in the transport of glycoproteins carrying high mannose-type glycans	Intracellular trafficking, secretion, and vesicular transport	CELLULAR PROCESSES AND SIGNALING	9320	membrane	cellular_component	GO:0016020	IPR005052	Legume-like lectin	ProSiteProfiles	PS51328	L-type lectin-like (leguminous) domain profile.
12									90	KOG3839	Lectin VIP36, involved in the transport of glycoproteins carrying high mannose-type glycans	Intracellular trafficking, secretion, and vesicular transport	CELLULAR PROCESSES AND SIGNALING	9320	membrane	cellular_component	GO:0016020	IPR013320	Concanavalin A-like lectin/glucanase domain	SUPERFAMILY	SSF49899	\N
13																		IPR014144	DNA ligase D, 3'-phosphoesterase domain	HMMPfam	PF13298	DNA polymerase Ligase (LigD)
14									92	KOG2593	Transcription initiation factor IIE, alpha subunit	Transcription	INFORMATION STORAGE AND PROCESSING	4515	transcription initiation from RNA polymerase II promoter	biological_process	GO:0006367	IPR024550	TFIIEalpha/SarR/Rpc3 HTH domain	HMMPfam	PF02002	TFIIE alpha subunit
14									92	KOG2593	Transcription initiation factor IIE, alpha subunit	Transcription	INFORMATION STORAGE AND PROCESSING	4515	transcription initiation from RNA polymerase II promoter	biological_process	GO:0006367	IPR017919	Transcription factor TFE/TFIIEalpha HTH domain	ProSiteProfiles	PS51344	TFE/IIEalpha-type HTH domain profile.
14									92	KOG2593	Transcription initiation factor IIE, alpha subunit	Transcription	INFORMATION STORAGE AND PROCESSING	4515	transcription initiation from RNA polymerase II promoter	biological_process	GO:0006367	IPR002853	Transcription factor TFIIE, alpha subunit	SMART	SM00531	Transcription initiation factor IIE
14									92	KOG2593	Transcription initiation factor IIE, alpha subunit	Transcription	INFORMATION STORAGE AND PROCESSING	4515	transcription initiation from RNA polymerase II promoter	biological_process	GO:0006367	\N	\N	SUPERFAMILY	SSF57783	\N
14									92	KOG2593	Transcription initiation factor IIE, alpha subunit	Transcription	INFORMATION STORAGE AND PROCESSING	3872	transcription factor TFIIE complex	cellular_component	GO:0005673	IPR024550	TFIIEalpha/SarR/Rpc3 HTH domain	HMMPfam	PF02002	TFIIE alpha subunit
14									92	KOG2593	Transcription initiation factor IIE, alpha subunit	Transcription	INFORMATION STORAGE AND PROCESSING	3872	transcription factor TFIIE complex	cellular_component	GO:0005673	IPR017919	Transcription factor TFE/TFIIEalpha HTH domain	ProSiteProfiles	PS51344	TFE/IIEalpha-type HTH domain profile.
14									92	KOG2593	Transcription initiation factor IIE, alpha subunit	Transcription	INFORMATION STORAGE AND PROCESSING	3872	transcription factor TFIIE complex	cellular_component	GO:0005673	IPR002853	Transcription factor TFIIE, alpha subunit	SMART	SM00531	Transcription initiation factor IIE
14									92	KOG2593	Transcription initiation factor IIE, alpha subunit	Transcription	INFORMATION STORAGE AND PROCESSING	3872	transcription factor TFIIE complex	cellular_component	GO:0005673	\N	\N	SUPERFAMILY	SSF57783	\N
14									92	KOG2593	Transcription initiation factor IIE, alpha subunit	Transcription	INFORMATION STORAGE AND PROCESSING	2198	RNA polymerase II transcription factor activity	molecular_function	GO:0003702	IPR024550	TFIIEalpha/SarR/Rpc3 HTH domain	HMMPfam	PF02002	TFIIE alpha subunit
14									92	KOG2593	Transcription initiation factor IIE, alpha subunit	Transcription	INFORMATION STORAGE AND PROCESSING	2198	RNA polymerase II transcription factor activity	molecular_function	GO:0003702	IPR017919	Transcription factor TFE/TFIIEalpha HTH domain	ProSiteProfiles	PS51344	TFE/IIEalpha-type HTH domain profile.
14									92	KOG2593	Transcription initiation factor IIE, alpha subunit	Transcription	INFORMATION STORAGE AND PROCESSING	2198	RNA polymerase II transcription factor activity	molecular_function	GO:0003702	IPR002853	Transcription factor TFIIE, alpha subunit	SMART	SM00531	Transcription initiation factor IIE
14									92	KOG2593	Transcription initiation factor IIE, alpha subunit	Transcription	INFORMATION STORAGE AND PROCESSING	2198	RNA polymerase II transcription factor activity	molecular_function	GO:0003702	\N	\N	SUPERFAMILY	SSF57783	\N
15	3.6.3.9	Sodium/potassium-echanging ATPase.	ATP + H(2)O + Na(+)(In) + K(+)(Out) = ADP + phosphate + Na(+)(Out) + K(+)(In).	Magnesium.	\N	\N	\N	\N	93	KOG0203	Na+/K+ ATPase, alpha subunit	Inorganic ion transport and metabolism	METABOLISM	4927	transport	biological_process	GO:0006810	IPR008250	P-type ATPase, A domain	HMMPfam	PF00122	E1-E2 ATPase
15	3.6.3.9	Sodium/potassium-echanging ATPase.	ATP + H(2)O + Na(+)(In) + K(+)(Out) = ADP + phosphate + Na(+)(Out) + K(+)(In).	Magnesium.	\N	\N	\N	\N	93	KOG0203	Na+/K+ ATPase, alpha subunit	Inorganic ion transport and metabolism	METABOLISM	4927	transport	biological_process	GO:0006810	IPR006068	Cation-transporting P-type ATPase, C-terminal	HMMPfam	PF00689	Cation transporting ATPase, C-terminus
15	3.6.3.9	Sodium/potassium-echanging ATPase.	ATP + H(2)O + Na(+)(In) + K(+)(Out) = ADP + phosphate + Na(+)(Out) + K(+)(In).	Magnesium.	\N	\N	\N	\N	93	KOG0203	Na+/K+ ATPase, alpha subunit	Inorganic ion transport and metabolism	METABOLISM	4927	transport	biological_process	GO:0006810	IPR004014	Cation-transporting P-type ATPase, N-terminal	HMMPfam	PF00690	Cation transporter/ATPase, N-terminus
15	3.6.3.9	Sodium/potassium-echanging ATPase.	ATP + H(2)O + Na(+)(In) + K(+)(Out) = ADP + phosphate + Na(+)(Out) + K(+)(In).	Magnesium.	\N	\N	\N	\N	93	KOG0203	Na+/K+ ATPase, alpha subunit	Inorganic ion transport and metabolism	METABOLISM	4927	transport	biological_process	GO:0006810	IPR023214	HAD-like domain	HMMPfam	PF00702	haloacid dehalogenase-like hydrolase
15	3.6.3.9	Sodium/potassium-echanging ATPase.	ATP + H(2)O + Na(+)(In) + K(+)(Out) = ADP + phosphate + Na(+)(Out) + K(+)(In).	Magnesium.	\N	\N	\N	\N	93	KOG0203	Na+/K+ ATPase, alpha subunit	Inorganic ion transport and metabolism	METABOLISM	4927	transport	biological_process	GO:0006810	IPR001757	P-type ATPase	PRINTS	PR00119	P-type cation-transporting ATPase superfamily signature
15	3.6.3.9	Sodium/potassium-echanging ATPase.	ATP + H(2)O + Na(+)(In) + K(+)(Out) = ADP + phosphate + Na(+)(Out) + K(+)(In).	Magnesium.	\N	\N	\N	\N	93	KOG0203	Na+/K+ ATPase, alpha subunit	Inorganic ion transport and metabolism	METABOLISM	4927	transport	biological_process	GO:0006810	\N	\N	PRINTS	PR00121	Sodium/potassium-transporting ATPase signature
15	3.6.3.9	Sodium/potassium-echanging ATPase.	ATP + H(2)O + Na(+)(In) + K(+)(Out) = ADP + phosphate + Na(+)(Out) + K(+)(In).	Magnesium.	\N	\N	\N	\N	93	KOG0203	Na+/K+ ATPase, alpha subunit	Inorganic ion transport and metabolism	METABOLISM	4927	transport	biological_process	GO:0006810	IPR018303	P-type ATPase, phosphorylation site	ProSitePatterns	PS00154	E1-E2 ATPases phosphorylation site.
15	3.6.3.9	Sodium/potassium-echanging ATPase.	ATP + H(2)O + Na(+)(In) + K(+)(Out) = ADP + phosphate + Na(+)(Out) + K(+)(In).	Magnesium.	\N	\N	\N	\N	93	KOG0203	Na+/K+ ATPase, alpha subunit	Inorganic ion transport and metabolism	METABOLISM	4927	transport	biological_process	GO:0006810	IPR004014	Cation-transporting P-type ATPase, N-terminal	SMART	SM00831	Cation transporter/ATPase, N-terminus
15	3.6.3.9	Sodium/potassium-echanging ATPase.	ATP + H(2)O + Na(+)(In) + K(+)(Out) = ADP + phosphate + Na(+)(Out) + K(+)(In).	Magnesium.	\N	\N	\N	\N	93	KOG0203	Na+/K+ ATPase, alpha subunit	Inorganic ion transport and metabolism	METABOLISM	4927	transport	biological_process	GO:0006810	IPR023214	HAD-like domain	SUPERFAMILY	SSF56784	\N
15	3.6.3.9	Sodium/potassium-echanging ATPase.	ATP + H(2)O + Na(+)(In) + K(+)(Out) = ADP + phosphate + Na(+)(Out) + K(+)(In).	Magnesium.	\N	\N	\N	\N	93	KOG0203	Na+/K+ ATPase, alpha subunit	Inorganic ion transport and metabolism	METABOLISM	4927	transport	biological_process	GO:0006810	\N	\N	SUPERFAMILY	SSF81653	\N
15	3.6.3.9	Sodium/potassium-echanging ATPase.	ATP + H(2)O + Na(+)(In) + K(+)(Out) = ADP + phosphate + Na(+)(Out) + K(+)(In).	Magnesium.	\N	\N	\N	\N	93	KOG0203	Na+/K+ ATPase, alpha subunit	Inorganic ion transport and metabolism	METABOLISM	4927	transport	biological_process	GO:0006810	IPR023299	P-type ATPase, cytoplasmic domain N	SUPERFAMILY	SSF81660	\N
15	3.6.3.9	Sodium/potassium-echanging ATPase.	ATP + H(2)O + Na(+)(In) + K(+)(Out) = ADP + phosphate + Na(+)(Out) + K(+)(In).	Magnesium.	\N	\N	\N	\N	93	KOG0203	Na+/K+ ATPase, alpha subunit	Inorganic ion transport and metabolism	METABOLISM	4927	transport	biological_process	GO:0006810	\N	\N	SUPERFAMILY	SSF81665	\N
15	3.6.3.9	Sodium/potassium-echanging ATPase.	ATP + H(2)O + Na(+)(In) + K(+)(Out) = ADP + phosphate + Na(+)(Out) + K(+)(In).	Magnesium.	\N	\N	\N	\N	93	KOG0203	Na+/K+ ATPase, alpha subunit	Inorganic ion transport and metabolism	METABOLISM	4927	transport	biological_process	GO:0006810	IPR001757	P-type ATPase	TIGRFAM	TIGR01494	ATPase_P-type: HAD ATPase, P-type, family IC
15	3.6.3.9	Sodium/potassium-echanging ATPase.	ATP + H(2)O + Na(+)(In) + K(+)(Out) = ADP + phosphate + Na(+)(Out) + K(+)(In).	Magnesium.	\N	\N	\N	\N	93	KOG0203	Na+/K+ ATPase, alpha subunit	Inorganic ion transport and metabolism	METABOLISM	4929	cation transport	biological_process	GO:0006812	IPR008250	P-type ATPase, A domain	HMMPfam	PF00122	E1-E2 ATPase
15	3.6.3.9	Sodium/potassium-echanging ATPase.	ATP + H(2)O + Na(+)(In) + K(+)(Out) = ADP + phosphate + Na(+)(Out) + K(+)(In).	Magnesium.	\N	\N	\N	\N	93	KOG0203	Na+/K+ ATPase, alpha subunit	Inorganic ion transport and metabolism	METABOLISM	4929	cation transport	biological_process	GO:0006812	IPR006068	Cation-transporting P-type ATPase, C-terminal	HMMPfam	PF00689	Cation transporting ATPase, C-terminus
15	3.6.3.9	Sodium/potassium-echanging ATPase.	ATP + H(2)O + Na(+)(In) + K(+)(Out) = ADP + phosphate + Na(+)(Out) + K(+)(In).	Magnesium.	\N	\N	\N	\N	93	KOG0203	Na+/K+ ATPase, alpha subunit	Inorganic ion transport and metabolism	METABOLISM	4929	cation transport	biological_process	GO:0006812	IPR004014	Cation-transporting P-type ATPase, N-terminal	HMMPfam	PF00690	Cation transporter/ATPase, N-terminus
15	3.6.3.9	Sodium/potassium-echanging ATPase.	ATP + H(2)O + Na(+)(In) + K(+)(Out) = ADP + phosphate + Na(+)(Out) + K(+)(In).	Magnesium.	\N	\N	\N	\N	93	KOG0203	Na+/K+ ATPase, alpha subunit	Inorganic ion transport and metabolism	METABOLISM	4929	cation transport	biological_process	GO:0006812	IPR023214	HAD-like domain	HMMPfam	PF00702	haloacid dehalogenase-like hydrolase
15	3.6.3.9	Sodium/potassium-echanging ATPase.	ATP + H(2)O + Na(+)(In) + K(+)(Out) = ADP + phosphate + Na(+)(Out) + K(+)(In).	Magnesium.	\N	\N	\N	\N	93	KOG0203	Na+/K+ ATPase, alpha subunit	Inorganic ion transport and metabolism	METABOLISM	4929	cation transport	biological_process	GO:0006812	IPR001757	P-type ATPase	PRINTS	PR00119	P-type cation-transporting ATPase superfamily signature
15	3.6.3.9	Sodium/potassium-echanging ATPase.	ATP + H(2)O + Na(+)(In) + K(+)(Out) = ADP + phosphate + Na(+)(Out) + K(+)(In).	Magnesium.	\N	\N	\N	\N	93	KOG0203	Na+/K+ ATPase, alpha subunit	Inorganic ion transport and metabolism	METABOLISM	4929	cation transport	biological_process	GO:0006812	\N	\N	PRINTS	PR00121	Sodium/potassium-transporting ATPase signature
15	3.6.3.9	Sodium/potassium-echanging ATPase.	ATP + H(2)O + Na(+)(In) + K(+)(Out) = ADP + phosphate + Na(+)(Out) + K(+)(In).	Magnesium.	\N	\N	\N	\N	93	KOG0203	Na+/K+ ATPase, alpha subunit	Inorganic ion transport and metabolism	METABOLISM	4929	cation transport	biological_process	GO:0006812	IPR018303	P-type ATPase, phosphorylation site	ProSitePatterns	PS00154	E1-E2 ATPases phosphorylation site.
15	3.6.3.9	Sodium/potassium-echanging ATPase.	ATP + H(2)O + Na(+)(In) + K(+)(Out) = ADP + phosphate + Na(+)(Out) + K(+)(In).	Magnesium.	\N	\N	\N	\N	93	KOG0203	Na+/K+ ATPase, alpha subunit	Inorganic ion transport and metabolism	METABOLISM	4929	cation transport	biological_process	GO:0006812	IPR004014	Cation-transporting P-type ATPase, N-terminal	SMART	SM00831	Cation transporter/ATPase, N-terminus
15	3.6.3.9	Sodium/potassium-echanging ATPase.	ATP + H(2)O + Na(+)(In) + K(+)(Out) = ADP + phosphate + Na(+)(Out) + K(+)(In).	Magnesium.	\N	\N	\N	\N	93	KOG0203	Na+/K+ ATPase, alpha subunit	Inorganic ion transport and metabolism	METABOLISM	4929	cation transport	biological_process	GO:0006812	IPR023214	HAD-like domain	SUPERFAMILY	SSF56784	\N
15	3.6.3.9	Sodium/potassium-echanging ATPase.	ATP + H(2)O + Na(+)(In) + K(+)(Out) = ADP + phosphate + Na(+)(Out) + K(+)(In).	Magnesium.	\N	\N	\N	\N	93	KOG0203	Na+/K+ ATPase, alpha subunit	Inorganic ion transport and metabolism	METABOLISM	4929	cation transport	biological_process	GO:0006812	\N	\N	SUPERFAMILY	SSF81653	\N
15	3.6.3.9	Sodium/potassium-echanging ATPase.	ATP + H(2)O + Na(+)(In) + K(+)(Out) = ADP + phosphate + Na(+)(Out) + K(+)(In).	Magnesium.	\N	\N	\N	\N	93	KOG0203	Na+/K+ ATPase, alpha subunit	Inorganic ion transport and metabolism	METABOLISM	4929	cation transport	biological_process	GO:0006812	IPR023299	P-type ATPase, cytoplasmic domain N	SUPERFAMILY	SSF81660	\N
15	3.6.3.9	Sodium/potassium-echanging ATPase.	ATP + H(2)O + Na(+)(In) + K(+)(Out) = ADP + phosphate + Na(+)(Out) + K(+)(In).	Magnesium.	\N	\N	\N	\N	93	KOG0203	Na+/K+ ATPase, alpha subunit	Inorganic ion transport and metabolism	METABOLISM	4929	cation transport	biological_process	GO:0006812	\N	\N	SUPERFAMILY	SSF81665	\N
15	3.6.3.9	Sodium/potassium-echanging ATPase.	ATP + H(2)O + Na(+)(In) + K(+)(Out) = ADP + phosphate + Na(+)(Out) + K(+)(In).	Magnesium.	\N	\N	\N	\N	93	KOG0203	Na+/K+ ATPase, alpha subunit	Inorganic ion transport and metabolism	METABOLISM	4929	cation transport	biological_process	GO:0006812	IPR001757	P-type ATPase	TIGRFAM	TIGR01494	ATPase_P-type: HAD ATPase, P-type, family IC
15	3.6.3.9	Sodium/potassium-echanging ATPase.	ATP + H(2)O + Na(+)(In) + K(+)(Out) = ADP + phosphate + Na(+)(Out) + K(+)(In).	Magnesium.	\N	\N	\N	\N	93	KOG0203	Na+/K+ ATPase, alpha subunit	Inorganic ion transport and metabolism	METABOLISM	9320	membrane	cellular_component	GO:0016020	IPR008250	P-type ATPase, A domain	HMMPfam	PF00122	E1-E2 ATPase
15	3.6.3.9	Sodium/potassium-echanging ATPase.	ATP + H(2)O + Na(+)(In) + K(+)(Out) = ADP + phosphate + Na(+)(Out) + K(+)(In).	Magnesium.	\N	\N	\N	\N	93	KOG0203	Na+/K+ ATPase, alpha subunit	Inorganic ion transport and metabolism	METABOLISM	9320	membrane	cellular_component	GO:0016020	IPR006068	Cation-transporting P-type ATPase, C-terminal	HMMPfam	PF00689	Cation transporting ATPase, C-terminus
15	3.6.3.9	Sodium/potassium-echanging ATPase.	ATP + H(2)O + Na(+)(In) + K(+)(Out) = ADP + phosphate + Na(+)(Out) + K(+)(In).	Magnesium.	\N	\N	\N	\N	93	KOG0203	Na+/K+ ATPase, alpha subunit	Inorganic ion transport and metabolism	METABOLISM	9320	membrane	cellular_component	GO:0016020	IPR004014	Cation-transporting P-type ATPase, N-terminal	HMMPfam	PF00690	Cation transporter/ATPase, N-terminus
15	3.6.3.9	Sodium/potassium-echanging ATPase.	ATP + H(2)O + Na(+)(In) + K(+)(Out) = ADP + phosphate + Na(+)(Out) + K(+)(In).	Magnesium.	\N	\N	\N	\N	93	KOG0203	Na+/K+ ATPase, alpha subunit	Inorganic ion transport and metabolism	METABOLISM	9320	membrane	cellular_component	GO:0016020	IPR023214	HAD-like domain	HMMPfam	PF00702	haloacid dehalogenase-like hydrolase
15	3.6.3.9	Sodium/potassium-echanging ATPase.	ATP + H(2)O + Na(+)(In) + K(+)(Out) = ADP + phosphate + Na(+)(Out) + K(+)(In).	Magnesium.	\N	\N	\N	\N	93	KOG0203	Na+/K+ ATPase, alpha subunit	Inorganic ion transport and metabolism	METABOLISM	9320	membrane	cellular_component	GO:0016020	IPR001757	P-type ATPase	PRINTS	PR00119	P-type cation-transporting ATPase superfamily signature
15	3.6.3.9	Sodium/potassium-echanging ATPase.	ATP + H(2)O + Na(+)(In) + K(+)(Out) = ADP + phosphate + Na(+)(Out) + K(+)(In).	Magnesium.	\N	\N	\N	\N	93	KOG0203	Na+/K+ ATPase, alpha subunit	Inorganic ion transport and metabolism	METABOLISM	9320	membrane	cellular_component	GO:0016020	\N	\N	PRINTS	PR00121	Sodium/potassium-transporting ATPase signature
15	3.6.3.9	Sodium/potassium-echanging ATPase.	ATP + H(2)O + Na(+)(In) + K(+)(Out) = ADP + phosphate + Na(+)(Out) + K(+)(In).	Magnesium.	\N	\N	\N	\N	93	KOG0203	Na+/K+ ATPase, alpha subunit	Inorganic ion transport and metabolism	METABOLISM	9320	membrane	cellular_component	GO:0016020	IPR018303	P-type ATPase, phosphorylation site	ProSitePatterns	PS00154	E1-E2 ATPases phosphorylation site.
15	3.6.3.9	Sodium/potassium-echanging ATPase.	ATP + H(2)O + Na(+)(In) + K(+)(Out) = ADP + phosphate + Na(+)(Out) + K(+)(In).	Magnesium.	\N	\N	\N	\N	93	KOG0203	Na+/K+ ATPase, alpha subunit	Inorganic ion transport and metabolism	METABOLISM	9320	membrane	cellular_component	GO:0016020	IPR004014	Cation-transporting P-type ATPase, N-terminal	SMART	SM00831	Cation transporter/ATPase, N-terminus
15	3.6.3.9	Sodium/potassium-echanging ATPase.	ATP + H(2)O + Na(+)(In) + K(+)(Out) = ADP + phosphate + Na(+)(Out) + K(+)(In).	Magnesium.	\N	\N	\N	\N	93	KOG0203	Na+/K+ ATPase, alpha subunit	Inorganic ion transport and metabolism	METABOLISM	9320	membrane	cellular_component	GO:0016020	IPR023214	HAD-like domain	SUPERFAMILY	SSF56784	\N
15	3.6.3.9	Sodium/potassium-echanging ATPase.	ATP + H(2)O + Na(+)(In) + K(+)(Out) = ADP + phosphate + Na(+)(Out) + K(+)(In).	Magnesium.	\N	\N	\N	\N	93	KOG0203	Na+/K+ ATPase, alpha subunit	Inorganic ion transport and metabolism	METABOLISM	9320	membrane	cellular_component	GO:0016020	\N	\N	SUPERFAMILY	SSF81653	\N
15	3.6.3.9	Sodium/potassium-echanging ATPase.	ATP + H(2)O + Na(+)(In) + K(+)(Out) = ADP + phosphate + Na(+)(Out) + K(+)(In).	Magnesium.	\N	\N	\N	\N	93	KOG0203	Na+/K+ ATPase, alpha subunit	Inorganic ion transport and metabolism	METABOLISM	9320	membrane	cellular_component	GO:0016020	IPR023299	P-type ATPase, cytoplasmic domain N	SUPERFAMILY	SSF81660	\N
15	3.6.3.9	Sodium/potassium-echanging ATPase.	ATP + H(2)O + Na(+)(In) + K(+)(Out) = ADP + phosphate + Na(+)(Out) + K(+)(In).	Magnesium.	\N	\N	\N	\N	93	KOG0203	Na+/K+ ATPase, alpha subunit	Inorganic ion transport and metabolism	METABOLISM	9320	membrane	cellular_component	GO:0016020	\N	\N	SUPERFAMILY	SSF81665	\N
15	3.6.3.9	Sodium/potassium-echanging ATPase.	ATP + H(2)O + Na(+)(In) + K(+)(Out) = ADP + phosphate + Na(+)(Out) + K(+)(In).	Magnesium.	\N	\N	\N	\N	93	KOG0203	Na+/K+ ATPase, alpha subunit	Inorganic ion transport and metabolism	METABOLISM	9320	membrane	cellular_component	GO:0016020	IPR001757	P-type ATPase	TIGRFAM	TIGR01494	ATPase_P-type: HAD ATPase, P-type, family IC
15	3.6.3.9	Sodium/potassium-echanging ATPase.	ATP + H(2)O + Na(+)(In) + K(+)(Out) = ADP + phosphate + Na(+)(Out) + K(+)(In).	Magnesium.	\N	\N	\N	\N	93	KOG0203	Na+/K+ ATPase, alpha subunit	Inorganic ion transport and metabolism	METABOLISM	10015	hydrolase activity, acting on acid anhydrides, catalyzing transmembrane movement of substances	molecular_function	GO:0016820	IPR008250	P-type ATPase, A domain	HMMPfam	PF00122	E1-E2 ATPase
15	3.6.3.9	Sodium/potassium-echanging ATPase.	ATP + H(2)O + Na(+)(In) + K(+)(Out) = ADP + phosphate + Na(+)(Out) + K(+)(In).	Magnesium.	\N	\N	\N	\N	93	KOG0203	Na+/K+ ATPase, alpha subunit	Inorganic ion transport and metabolism	METABOLISM	10015	hydrolase activity, acting on acid anhydrides, catalyzing transmembrane movement of substances	molecular_function	GO:0016820	IPR006068	Cation-transporting P-type ATPase, C-terminal	HMMPfam	PF00689	Cation transporting ATPase, C-terminus
15	3.6.3.9	Sodium/potassium-echanging ATPase.	ATP + H(2)O + Na(+)(In) + K(+)(Out) = ADP + phosphate + Na(+)(Out) + K(+)(In).	Magnesium.	\N	\N	\N	\N	93	KOG0203	Na+/K+ ATPase, alpha subunit	Inorganic ion transport and metabolism	METABOLISM	10015	hydrolase activity, acting on acid anhydrides, catalyzing transmembrane movement of substances	molecular_function	GO:0016820	IPR004014	Cation-transporting P-type ATPase, N-terminal	HMMPfam	PF00690	Cation transporter/ATPase, N-terminus
15	3.6.3.9	Sodium/potassium-echanging ATPase.	ATP + H(2)O + Na(+)(In) + K(+)(Out) = ADP + phosphate + Na(+)(Out) + K(+)(In).	Magnesium.	\N	\N	\N	\N	93	KOG0203	Na+/K+ ATPase, alpha subunit	Inorganic ion transport and metabolism	METABOLISM	10015	hydrolase activity, acting on acid anhydrides, catalyzing transmembrane movement of substances	molecular_function	GO:0016820	IPR023214	HAD-like domain	HMMPfam	PF00702	haloacid dehalogenase-like hydrolase
15	3.6.3.9	Sodium/potassium-echanging ATPase.	ATP + H(2)O + Na(+)(In) + K(+)(Out) = ADP + phosphate + Na(+)(Out) + K(+)(In).	Magnesium.	\N	\N	\N	\N	93	KOG0203	Na+/K+ ATPase, alpha subunit	Inorganic ion transport and metabolism	METABOLISM	10015	hydrolase activity, acting on acid anhydrides, catalyzing transmembrane movement of substances	molecular_function	GO:0016820	IPR001757	P-type ATPase	PRINTS	PR00119	P-type cation-transporting ATPase superfamily signature
15	3.6.3.9	Sodium/potassium-echanging ATPase.	ATP + H(2)O + Na(+)(In) + K(+)(Out) = ADP + phosphate + Na(+)(Out) + K(+)(In).	Magnesium.	\N	\N	\N	\N	93	KOG0203	Na+/K+ ATPase, alpha subunit	Inorganic ion transport and metabolism	METABOLISM	10015	hydrolase activity, acting on acid anhydrides, catalyzing transmembrane movement of substances	molecular_function	GO:0016820	\N	\N	PRINTS	PR00121	Sodium/potassium-transporting ATPase signature
15	3.6.3.9	Sodium/potassium-echanging ATPase.	ATP + H(2)O + Na(+)(In) + K(+)(Out) = ADP + phosphate + Na(+)(Out) + K(+)(In).	Magnesium.	\N	\N	\N	\N	93	KOG0203	Na+/K+ ATPase, alpha subunit	Inorganic ion transport and metabolism	METABOLISM	10015	hydrolase activity, acting on acid anhydrides, catalyzing transmembrane movement of substances	molecular_function	GO:0016820	IPR018303	P-type ATPase, phosphorylation site	ProSitePatterns	PS00154	E1-E2 ATPases phosphorylation site.
15	3.6.3.9	Sodium/potassium-echanging ATPase.	ATP + H(2)O + Na(+)(In) + K(+)(Out) = ADP + phosphate + Na(+)(Out) + K(+)(In).	Magnesium.	\N	\N	\N	\N	93	KOG0203	Na+/K+ ATPase, alpha subunit	Inorganic ion transport and metabolism	METABOLISM	10015	hydrolase activity, acting on acid anhydrides, catalyzing transmembrane movement of substances	molecular_function	GO:0016820	IPR004014	Cation-transporting P-type ATPase, N-terminal	SMART	SM00831	Cation transporter/ATPase, N-terminus
15	3.6.3.9	Sodium/potassium-echanging ATPase.	ATP + H(2)O + Na(+)(In) + K(+)(Out) = ADP + phosphate + Na(+)(Out) + K(+)(In).	Magnesium.	\N	\N	\N	\N	93	KOG0203	Na+/K+ ATPase, alpha subunit	Inorganic ion transport and metabolism	METABOLISM	10015	hydrolase activity, acting on acid anhydrides, catalyzing transmembrane movement of substances	molecular_function	GO:0016820	IPR023214	HAD-like domain	SUPERFAMILY	SSF56784	\N
15	3.6.3.9	Sodium/potassium-echanging ATPase.	ATP + H(2)O + Na(+)(In) + K(+)(Out) = ADP + phosphate + Na(+)(Out) + K(+)(In).	Magnesium.	\N	\N	\N	\N	93	KOG0203	Na+/K+ ATPase, alpha subunit	Inorganic ion transport and metabolism	METABOLISM	10015	hydrolase activity, acting on acid anhydrides, catalyzing transmembrane movement of substances	molecular_function	GO:0016820	\N	\N	SUPERFAMILY	SSF81653	\N
15	3.6.3.9	Sodium/potassium-echanging ATPase.	ATP + H(2)O + Na(+)(In) + K(+)(Out) = ADP + phosphate + Na(+)(Out) + K(+)(In).	Magnesium.	\N	\N	\N	\N	93	KOG0203	Na+/K+ ATPase, alpha subunit	Inorganic ion transport and metabolism	METABOLISM	10015	hydrolase activity, acting on acid anhydrides, catalyzing transmembrane movement of substances	molecular_function	GO:0016820	IPR023299	P-type ATPase, cytoplasmic domain N	SUPERFAMILY	SSF81660	\N
15	3.6.3.9	Sodium/potassium-echanging ATPase.	ATP + H(2)O + Na(+)(In) + K(+)(Out) = ADP + phosphate + Na(+)(Out) + K(+)(In).	Magnesium.	\N	\N	\N	\N	93	KOG0203	Na+/K+ ATPase, alpha subunit	Inorganic ion transport and metabolism	METABOLISM	10015	hydrolase activity, acting on acid anhydrides, catalyzing transmembrane movement of substances	molecular_function	GO:0016820	\N	\N	SUPERFAMILY	SSF81665	\N
15	3.6.3.9	Sodium/potassium-echanging ATPase.	ATP + H(2)O + Na(+)(In) + K(+)(Out) = ADP + phosphate + Na(+)(Out) + K(+)(In).	Magnesium.	\N	\N	\N	\N	93	KOG0203	Na+/K+ ATPase, alpha subunit	Inorganic ion transport and metabolism	METABOLISM	10015	hydrolase activity, acting on acid anhydrides, catalyzing transmembrane movement of substances	molecular_function	GO:0016820	IPR001757	P-type ATPase	TIGRFAM	TIGR01494	ATPase_P-type: HAD ATPase, P-type, family IC
15	3.6.3.9	Sodium/potassium-echanging ATPase.	ATP + H(2)O + Na(+)(In) + K(+)(Out) = ADP + phosphate + Na(+)(Out) + K(+)(In).	Magnesium.	\N	\N	\N	\N	93	KOG0203	Na+/K+ ATPase, alpha subunit	Inorganic ion transport and metabolism	METABOLISM	3671	sodium:potassium-exchanging ATPase activity	molecular_function	GO:0005391	IPR008250	P-type ATPase, A domain	HMMPfam	PF00122	E1-E2 ATPase
15	3.6.3.9	Sodium/potassium-echanging ATPase.	ATP + H(2)O + Na(+)(In) + K(+)(Out) = ADP + phosphate + Na(+)(Out) + K(+)(In).	Magnesium.	\N	\N	\N	\N	93	KOG0203	Na+/K+ ATPase, alpha subunit	Inorganic ion transport and metabolism	METABOLISM	3671	sodium:potassium-exchanging ATPase activity	molecular_function	GO:0005391	IPR006068	Cation-transporting P-type ATPase, C-terminal	HMMPfam	PF00689	Cation transporting ATPase, C-terminus
15	3.6.3.9	Sodium/potassium-echanging ATPase.	ATP + H(2)O + Na(+)(In) + K(+)(Out) = ADP + phosphate + Na(+)(Out) + K(+)(In).	Magnesium.	\N	\N	\N	\N	93	KOG0203	Na+/K+ ATPase, alpha subunit	Inorganic ion transport and metabolism	METABOLISM	3671	sodium:potassium-exchanging ATPase activity	molecular_function	GO:0005391	IPR004014	Cation-transporting P-type ATPase, N-terminal	HMMPfam	PF00690	Cation transporter/ATPase, N-terminus
15	3.6.3.9	Sodium/potassium-echanging ATPase.	ATP + H(2)O + Na(+)(In) + K(+)(Out) = ADP + phosphate + Na(+)(Out) + K(+)(In).	Magnesium.	\N	\N	\N	\N	93	KOG0203	Na+/K+ ATPase, alpha subunit	Inorganic ion transport and metabolism	METABOLISM	3671	sodium:potassium-exchanging ATPase activity	molecular_function	GO:0005391	IPR023214	HAD-like domain	HMMPfam	PF00702	haloacid dehalogenase-like hydrolase
15	3.6.3.9	Sodium/potassium-echanging ATPase.	ATP + H(2)O + Na(+)(In) + K(+)(Out) = ADP + phosphate + Na(+)(Out) + K(+)(In).	Magnesium.	\N	\N	\N	\N	93	KOG0203	Na+/K+ ATPase, alpha subunit	Inorganic ion transport and metabolism	METABOLISM	3671	sodium:potassium-exchanging ATPase activity	molecular_function	GO:0005391	IPR001757	P-type ATPase	PRINTS	PR00119	P-type cation-transporting ATPase superfamily signature
15	3.6.3.9	Sodium/potassium-echanging ATPase.	ATP + H(2)O + Na(+)(In) + K(+)(Out) = ADP + phosphate + Na(+)(Out) + K(+)(In).	Magnesium.	\N	\N	\N	\N	93	KOG0203	Na+/K+ ATPase, alpha subunit	Inorganic ion transport and metabolism	METABOLISM	3671	sodium:potassium-exchanging ATPase activity	molecular_function	GO:0005391	\N	\N	PRINTS	PR00121	Sodium/potassium-transporting ATPase signature
15	3.6.3.9	Sodium/potassium-echanging ATPase.	ATP + H(2)O + Na(+)(In) + K(+)(Out) = ADP + phosphate + Na(+)(Out) + K(+)(In).	Magnesium.	\N	\N	\N	\N	93	KOG0203	Na+/K+ ATPase, alpha subunit	Inorganic ion transport and metabolism	METABOLISM	3671	sodium:potassium-exchanging ATPase activity	molecular_function	GO:0005391	IPR018303	P-type ATPase, phosphorylation site	ProSitePatterns	PS00154	E1-E2 ATPases phosphorylation site.
15	3.6.3.9	Sodium/potassium-echanging ATPase.	ATP + H(2)O + Na(+)(In) + K(+)(Out) = ADP + phosphate + Na(+)(Out) + K(+)(In).	Magnesium.	\N	\N	\N	\N	93	KOG0203	Na+/K+ ATPase, alpha subunit	Inorganic ion transport and metabolism	METABOLISM	3671	sodium:potassium-exchanging ATPase activity	molecular_function	GO:0005391	IPR004014	Cation-transporting P-type ATPase, N-terminal	SMART	SM00831	Cation transporter/ATPase, N-terminus
15	3.6.3.9	Sodium/potassium-echanging ATPase.	ATP + H(2)O + Na(+)(In) + K(+)(Out) = ADP + phosphate + Na(+)(Out) + K(+)(In).	Magnesium.	\N	\N	\N	\N	93	KOG0203	Na+/K+ ATPase, alpha subunit	Inorganic ion transport and metabolism	METABOLISM	3671	sodium:potassium-exchanging ATPase activity	molecular_function	GO:0005391	IPR023214	HAD-like domain	SUPERFAMILY	SSF56784	\N
15	3.6.3.9	Sodium/potassium-echanging ATPase.	ATP + H(2)O + Na(+)(In) + K(+)(Out) = ADP + phosphate + Na(+)(Out) + K(+)(In).	Magnesium.	\N	\N	\N	\N	93	KOG0203	Na+/K+ ATPase, alpha subunit	Inorganic ion transport and metabolism	METABOLISM	3671	sodium:potassium-exchanging ATPase activity	molecular_function	GO:0005391	\N	\N	SUPERFAMILY	SSF81653	\N
15	3.6.3.9	Sodium/potassium-echanging ATPase.	ATP + H(2)O + Na(+)(In) + K(+)(Out) = ADP + phosphate + Na(+)(Out) + K(+)(In).	Magnesium.	\N	\N	\N	\N	93	KOG0203	Na+/K+ ATPase, alpha subunit	Inorganic ion transport and metabolism	METABOLISM	3671	sodium:potassium-exchanging ATPase activity	molecular_function	GO:0005391	IPR023299	P-type ATPase, cytoplasmic domain N	SUPERFAMILY	SSF81660	\N
15	3.6.3.9	Sodium/potassium-echanging ATPase.	ATP + H(2)O + Na(+)(In) + K(+)(Out) = ADP + phosphate + Na(+)(Out) + K(+)(In).	Magnesium.	\N	\N	\N	\N	93	KOG0203	Na+/K+ ATPase, alpha subunit	Inorganic ion transport and metabolism	METABOLISM	3671	sodium:potassium-exchanging ATPase activity	molecular_function	GO:0005391	\N	\N	SUPERFAMILY	SSF81665	\N
15	3.6.3.9	Sodium/potassium-echanging ATPase.	ATP + H(2)O + Na(+)(In) + K(+)(Out) = ADP + phosphate + Na(+)(Out) + K(+)(In).	Magnesium.	\N	\N	\N	\N	93	KOG0203	Na+/K+ ATPase, alpha subunit	Inorganic ion transport and metabolism	METABOLISM	3671	sodium:potassium-exchanging ATPase activity	molecular_function	GO:0005391	IPR001757	P-type ATPase	TIGRFAM	TIGR01494	ATPase_P-type: HAD ATPase, P-type, family IC
15	3.6.3.9	Sodium/potassium-echanging ATPase.	ATP + H(2)O + Na(+)(In) + K(+)(Out) = ADP + phosphate + Na(+)(Out) + K(+)(In).	Magnesium.	\N	\N	\N	\N	93	KOG0203	Na+/K+ ATPase, alpha subunit	Inorganic ion transport and metabolism	METABOLISM	3736	ATP binding	molecular_function	GO:0005524	IPR008250	P-type ATPase, A domain	HMMPfam	PF00122	E1-E2 ATPase
15	3.6.3.9	Sodium/potassium-echanging ATPase.	ATP + H(2)O + Na(+)(In) + K(+)(Out) = ADP + phosphate + Na(+)(Out) + K(+)(In).	Magnesium.	\N	\N	\N	\N	93	KOG0203	Na+/K+ ATPase, alpha subunit	Inorganic ion transport and metabolism	METABOLISM	3736	ATP binding	molecular_function	GO:0005524	IPR006068	Cation-transporting P-type ATPase, C-terminal	HMMPfam	PF00689	Cation transporting ATPase, C-terminus
15	3.6.3.9	Sodium/potassium-echanging ATPase.	ATP + H(2)O + Na(+)(In) + K(+)(Out) = ADP + phosphate + Na(+)(Out) + K(+)(In).	Magnesium.	\N	\N	\N	\N	93	KOG0203	Na+/K+ ATPase, alpha subunit	Inorganic ion transport and metabolism	METABOLISM	3736	ATP binding	molecular_function	GO:0005524	IPR004014	Cation-transporting P-type ATPase, N-terminal	HMMPfam	PF00690	Cation transporter/ATPase, N-terminus
15	3.6.3.9	Sodium/potassium-echanging ATPase.	ATP + H(2)O + Na(+)(In) + K(+)(Out) = ADP + phosphate + Na(+)(Out) + K(+)(In).	Magnesium.	\N	\N	\N	\N	93	KOG0203	Na+/K+ ATPase, alpha subunit	Inorganic ion transport and metabolism	METABOLISM	3736	ATP binding	molecular_function	GO:0005524	IPR023214	HAD-like domain	HMMPfam	PF00702	haloacid dehalogenase-like hydrolase
15	3.6.3.9	Sodium/potassium-echanging ATPase.	ATP + H(2)O + Na(+)(In) + K(+)(Out) = ADP + phosphate + Na(+)(Out) + K(+)(In).	Magnesium.	\N	\N	\N	\N	93	KOG0203	Na+/K+ ATPase, alpha subunit	Inorganic ion transport and metabolism	METABOLISM	3736	ATP binding	molecular_function	GO:0005524	IPR001757	P-type ATPase	PRINTS	PR00119	P-type cation-transporting ATPase superfamily signature
15	3.6.3.9	Sodium/potassium-echanging ATPase.	ATP + H(2)O + Na(+)(In) + K(+)(Out) = ADP + phosphate + Na(+)(Out) + K(+)(In).	Magnesium.	\N	\N	\N	\N	93	KOG0203	Na+/K+ ATPase, alpha subunit	Inorganic ion transport and metabolism	METABOLISM	3736	ATP binding	molecular_function	GO:0005524	\N	\N	PRINTS	PR00121	Sodium/potassium-transporting ATPase signature
15	3.6.3.9	Sodium/potassium-echanging ATPase.	ATP + H(2)O + Na(+)(In) + K(+)(Out) = ADP + phosphate + Na(+)(Out) + K(+)(In).	Magnesium.	\N	\N	\N	\N	93	KOG0203	Na+/K+ ATPase, alpha subunit	Inorganic ion transport and metabolism	METABOLISM	3736	ATP binding	molecular_function	GO:0005524	IPR018303	P-type ATPase, phosphorylation site	ProSitePatterns	PS00154	E1-E2 ATPases phosphorylation site.
15	3.6.3.9	Sodium/potassium-echanging ATPase.	ATP + H(2)O + Na(+)(In) + K(+)(Out) = ADP + phosphate + Na(+)(Out) + K(+)(In).	Magnesium.	\N	\N	\N	\N	93	KOG0203	Na+/K+ ATPase, alpha subunit	Inorganic ion transport and metabolism	METABOLISM	3736	ATP binding	molecular_function	GO:0005524	IPR004014	Cation-transporting P-type ATPase, N-terminal	SMART	SM00831	Cation transporter/ATPase, N-terminus
15	3.6.3.9	Sodium/potassium-echanging ATPase.	ATP + H(2)O + Na(+)(In) + K(+)(Out) = ADP + phosphate + Na(+)(Out) + K(+)(In).	Magnesium.	\N	\N	\N	\N	93	KOG0203	Na+/K+ ATPase, alpha subunit	Inorganic ion transport and metabolism	METABOLISM	3736	ATP binding	molecular_function	GO:0005524	IPR023214	HAD-like domain	SUPERFAMILY	SSF56784	\N
15	3.6.3.9	Sodium/potassium-echanging ATPase.	ATP + H(2)O + Na(+)(In) + K(+)(Out) = ADP + phosphate + Na(+)(Out) + K(+)(In).	Magnesium.	\N	\N	\N	\N	93	KOG0203	Na+/K+ ATPase, alpha subunit	Inorganic ion transport and metabolism	METABOLISM	3736	ATP binding	molecular_function	GO:0005524	\N	\N	SUPERFAMILY	SSF81653	\N
15	3.6.3.9	Sodium/potassium-echanging ATPase.	ATP + H(2)O + Na(+)(In) + K(+)(Out) = ADP + phosphate + Na(+)(Out) + K(+)(In).	Magnesium.	\N	\N	\N	\N	93	KOG0203	Na+/K+ ATPase, alpha subunit	Inorganic ion transport and metabolism	METABOLISM	3736	ATP binding	molecular_function	GO:0005524	IPR023299	P-type ATPase, cytoplasmic domain N	SUPERFAMILY	SSF81660	\N
15	3.6.3.9	Sodium/potassium-echanging ATPase.	ATP + H(2)O + Na(+)(In) + K(+)(Out) = ADP + phosphate + Na(+)(Out) + K(+)(In).	Magnesium.	\N	\N	\N	\N	93	KOG0203	Na+/K+ ATPase, alpha subunit	Inorganic ion transport and metabolism	METABOLISM	3736	ATP binding	molecular_function	GO:0005524	\N	\N	SUPERFAMILY	SSF81665	\N
15	3.6.3.9	Sodium/potassium-echanging ATPase.	ATP + H(2)O + Na(+)(In) + K(+)(Out) = ADP + phosphate + Na(+)(Out) + K(+)(In).	Magnesium.	\N	\N	\N	\N	93	KOG0203	Na+/K+ ATPase, alpha subunit	Inorganic ion transport and metabolism	METABOLISM	3736	ATP binding	molecular_function	GO:0005524	IPR001757	P-type ATPase	TIGRFAM	TIGR01494	ATPase_P-type: HAD ATPase, P-type, family IC
15	3.6.3.9	Sodium/potassium-echanging ATPase.	ATP + H(2)O + Na(+)(In) + K(+)(Out) = ADP + phosphate + Na(+)(Out) + K(+)(In).	Magnesium.	\N	\N	\N	\N	93	KOG0203	Na+/K+ ATPase, alpha subunit	Inorganic ion transport and metabolism	METABOLISM	8976	ATPase activity, coupled to transmembrane movement of ions, phosphorylative mechanism	molecular_function	GO:0015662	IPR008250	P-type ATPase, A domain	HMMPfam	PF00122	E1-E2 ATPase
15	3.6.3.9	Sodium/potassium-echanging ATPase.	ATP + H(2)O + Na(+)(In) + K(+)(Out) = ADP + phosphate + Na(+)(Out) + K(+)(In).	Magnesium.	\N	\N	\N	\N	93	KOG0203	Na+/K+ ATPase, alpha subunit	Inorganic ion transport and metabolism	METABOLISM	8976	ATPase activity, coupled to transmembrane movement of ions, phosphorylative mechanism	molecular_function	GO:0015662	IPR006068	Cation-transporting P-type ATPase, C-terminal	HMMPfam	PF00689	Cation transporting ATPase, C-terminus
15	3.6.3.9	Sodium/potassium-echanging ATPase.	ATP + H(2)O + Na(+)(In) + K(+)(Out) = ADP + phosphate + Na(+)(Out) + K(+)(In).	Magnesium.	\N	\N	\N	\N	93	KOG0203	Na+/K+ ATPase, alpha subunit	Inorganic ion transport and metabolism	METABOLISM	8976	ATPase activity, coupled to transmembrane movement of ions, phosphorylative mechanism	molecular_function	GO:0015662	IPR004014	Cation-transporting P-type ATPase, N-terminal	HMMPfam	PF00690	Cation transporter/ATPase, N-terminus
15	3.6.3.9	Sodium/potassium-echanging ATPase.	ATP + H(2)O + Na(+)(In) + K(+)(Out) = ADP + phosphate + Na(+)(Out) + K(+)(In).	Magnesium.	\N	\N	\N	\N	93	KOG0203	Na+/K+ ATPase, alpha subunit	Inorganic ion transport and metabolism	METABOLISM	8976	ATPase activity, coupled to transmembrane movement of ions, phosphorylative mechanism	molecular_function	GO:0015662	IPR023214	HAD-like domain	HMMPfam	PF00702	haloacid dehalogenase-like hydrolase
15	3.6.3.9	Sodium/potassium-echanging ATPase.	ATP + H(2)O + Na(+)(In) + K(+)(Out) = ADP + phosphate + Na(+)(Out) + K(+)(In).	Magnesium.	\N	\N	\N	\N	93	KOG0203	Na+/K+ ATPase, alpha subunit	Inorganic ion transport and metabolism	METABOLISM	8976	ATPase activity, coupled to transmembrane movement of ions, phosphorylative mechanism	molecular_function	GO:0015662	IPR001757	P-type ATPase	PRINTS	PR00119	P-type cation-transporting ATPase superfamily signature
15	3.6.3.9	Sodium/potassium-echanging ATPase.	ATP + H(2)O + Na(+)(In) + K(+)(Out) = ADP + phosphate + Na(+)(Out) + K(+)(In).	Magnesium.	\N	\N	\N	\N	93	KOG0203	Na+/K+ ATPase, alpha subunit	Inorganic ion transport and metabolism	METABOLISM	8976	ATPase activity, coupled to transmembrane movement of ions, phosphorylative mechanism	molecular_function	GO:0015662	\N	\N	PRINTS	PR00121	Sodium/potassium-transporting ATPase signature
15	3.6.3.9	Sodium/potassium-echanging ATPase.	ATP + H(2)O + Na(+)(In) + K(+)(Out) = ADP + phosphate + Na(+)(Out) + K(+)(In).	Magnesium.	\N	\N	\N	\N	93	KOG0203	Na+/K+ ATPase, alpha subunit	Inorganic ion transport and metabolism	METABOLISM	8976	ATPase activity, coupled to transmembrane movement of ions, phosphorylative mechanism	molecular_function	GO:0015662	IPR018303	P-type ATPase, phosphorylation site	ProSitePatterns	PS00154	E1-E2 ATPases phosphorylation site.
15	3.6.3.9	Sodium/potassium-echanging ATPase.	ATP + H(2)O + Na(+)(In) + K(+)(Out) = ADP + phosphate + Na(+)(Out) + K(+)(In).	Magnesium.	\N	\N	\N	\N	93	KOG0203	Na+/K+ ATPase, alpha subunit	Inorganic ion transport and metabolism	METABOLISM	8976	ATPase activity, coupled to transmembrane movement of ions, phosphorylative mechanism	molecular_function	GO:0015662	IPR004014	Cation-transporting P-type ATPase, N-terminal	SMART	SM00831	Cation transporter/ATPase, N-terminus
15	3.6.3.9	Sodium/potassium-echanging ATPase.	ATP + H(2)O + Na(+)(In) + K(+)(Out) = ADP + phosphate + Na(+)(Out) + K(+)(In).	Magnesium.	\N	\N	\N	\N	93	KOG0203	Na+/K+ ATPase, alpha subunit	Inorganic ion transport and metabolism	METABOLISM	8976	ATPase activity, coupled to transmembrane movement of ions, phosphorylative mechanism	molecular_function	GO:0015662	IPR023214	HAD-like domain	SUPERFAMILY	SSF56784	\N
15	3.6.3.9	Sodium/potassium-echanging ATPase.	ATP + H(2)O + Na(+)(In) + K(+)(Out) = ADP + phosphate + Na(+)(Out) + K(+)(In).	Magnesium.	\N	\N	\N	\N	93	KOG0203	Na+/K+ ATPase, alpha subunit	Inorganic ion transport and metabolism	METABOLISM	8976	ATPase activity, coupled to transmembrane movement of ions, phosphorylative mechanism	molecular_function	GO:0015662	\N	\N	SUPERFAMILY	SSF81653	\N
15	3.6.3.9	Sodium/potassium-echanging ATPase.	ATP + H(2)O + Na(+)(In) + K(+)(Out) = ADP + phosphate + Na(+)(Out) + K(+)(In).	Magnesium.	\N	\N	\N	\N	93	KOG0203	Na+/K+ ATPase, alpha subunit	Inorganic ion transport and metabolism	METABOLISM	8976	ATPase activity, coupled to transmembrane movement of ions, phosphorylative mechanism	molecular_function	GO:0015662	IPR023299	P-type ATPase, cytoplasmic domain N	SUPERFAMILY	SSF81660	\N
15	3.6.3.9	Sodium/potassium-echanging ATPase.	ATP + H(2)O + Na(+)(In) + K(+)(Out) = ADP + phosphate + Na(+)(Out) + K(+)(In).	Magnesium.	\N	\N	\N	\N	93	KOG0203	Na+/K+ ATPase, alpha subunit	Inorganic ion transport and metabolism	METABOLISM	8976	ATPase activity, coupled to transmembrane movement of ions, phosphorylative mechanism	molecular_function	GO:0015662	\N	\N	SUPERFAMILY	SSF81665	\N
15	3.6.3.9	Sodium/potassium-echanging ATPase.	ATP + H(2)O + Na(+)(In) + K(+)(Out) = ADP + phosphate + Na(+)(Out) + K(+)(In).	Magnesium.	\N	\N	\N	\N	93	KOG0203	Na+/K+ ATPase, alpha subunit	Inorganic ion transport and metabolism	METABOLISM	8976	ATPase activity, coupled to transmembrane movement of ions, phosphorylative mechanism	molecular_function	GO:0015662	IPR001757	P-type ATPase	TIGRFAM	TIGR01494	ATPase_P-type: HAD ATPase, P-type, family IC
16									94	KOG2184	Tuftelin-interacting protein TIP39, contains G-patch domain	RNA processing and modification	INFORMATION STORAGE AND PROCESSING	2175	nucleic acid binding	molecular_function	GO:0003676	IPR000467	G-patch domain	HMMPfam	PF01585	G-patch domain
16									94	KOG2184	Tuftelin-interacting protein TIP39, contains G-patch domain	RNA processing and modification	INFORMATION STORAGE AND PROCESSING	2175	nucleic acid binding	molecular_function	GO:0003676	IPR022783	GC-rich sequence DNA-binding factor domain	HMMPfam	PF07842	GC-rich sequence DNA-binding factor-like protein
16									94	KOG2184	Tuftelin-interacting protein TIP39, contains G-patch domain	RNA processing and modification	INFORMATION STORAGE AND PROCESSING	2175	nucleic acid binding	molecular_function	GO:0003676	IPR024933	Septin and tuftelin interacting protein	PIRSF	PIRSF017706	\N
16									94	KOG2184	Tuftelin-interacting protein TIP39, contains G-patch domain	RNA processing and modification	INFORMATION STORAGE AND PROCESSING	2175	nucleic acid binding	molecular_function	GO:0003676	IPR000467	G-patch domain	ProSiteProfiles	PS50174	G-patch domain profile.
16									94	KOG2184	Tuftelin-interacting protein TIP39, contains G-patch domain	RNA processing and modification	INFORMATION STORAGE AND PROCESSING	2175	nucleic acid binding	molecular_function	GO:0003676	IPR000467	G-patch domain	SMART	SM00443	glycine rich nucleic binding domain
16									94	KOG2184	Tuftelin-interacting protein TIP39, contains G-patch domain	RNA processing and modification	INFORMATION STORAGE AND PROCESSING	3827	intracellular	cellular_component	GO:0005622	IPR000467	G-patch domain	HMMPfam	PF01585	G-patch domain
16									94	KOG2184	Tuftelin-interacting protein TIP39, contains G-patch domain	RNA processing and modification	INFORMATION STORAGE AND PROCESSING	3827	intracellular	cellular_component	GO:0005622	IPR022783	GC-rich sequence DNA-binding factor domain	HMMPfam	PF07842	GC-rich sequence DNA-binding factor-like protein
16									94	KOG2184	Tuftelin-interacting protein TIP39, contains G-patch domain	RNA processing and modification	INFORMATION STORAGE AND PROCESSING	3827	intracellular	cellular_component	GO:0005622	IPR024933	Septin and tuftelin interacting protein	PIRSF	PIRSF017706	\N
16									94	KOG2184	Tuftelin-interacting protein TIP39, contains G-patch domain	RNA processing and modification	INFORMATION STORAGE AND PROCESSING	3827	intracellular	cellular_component	GO:0005622	IPR000467	G-patch domain	ProSiteProfiles	PS50174	G-patch domain profile.
16									94	KOG2184	Tuftelin-interacting protein TIP39, contains G-patch domain	RNA processing and modification	INFORMATION STORAGE AND PROCESSING	3827	intracellular	cellular_component	GO:0005622	IPR000467	G-patch domain	SMART	SM00443	glycine rich nucleic binding domain
17									95	KOG1397	Ca2+/H+ antiporter VCX1 and related proteins	Inorganic ion transport and metabolism	METABOLISM	9321	integral to membrane	cellular_component	GO:0016021	IPR004837	Sodium/calcium exchanger membrane region	HMMPfam	PF01699	Sodium/calcium exchanger protein
17									95	KOG1397	Ca2+/H+ antiporter VCX1 and related proteins	Inorganic ion transport and metabolism	METABOLISM	9321	integral to membrane	cellular_component	GO:0016021	IPR004798	Calcium/proton exchanger CAX	TIGRFAM	TIGR00378	cax: calcium/proton exchanger
17									95	KOG1397	Ca2+/H+ antiporter VCX1 and related proteins	Inorganic ion transport and metabolism	METABOLISM	9321	integral to membrane	cellular_component	GO:0016021	IPR004713	Calcium/proton exchanger	TIGRFAM	TIGR00846	caca2: calcium/proton exchanger
17									95	KOG1397	Ca2+/H+ antiporter VCX1 and related proteins	Inorganic ion transport and metabolism	METABOLISM	5991	cation transmembrane transporter activity	molecular_function	GO:0008324	IPR004837	Sodium/calcium exchanger membrane region	HMMPfam	PF01699	Sodium/calcium exchanger protein
17									95	KOG1397	Ca2+/H+ antiporter VCX1 and related proteins	Inorganic ion transport and metabolism	METABOLISM	5991	cation transmembrane transporter activity	molecular_function	GO:0008324	IPR004798	Calcium/proton exchanger CAX	TIGRFAM	TIGR00378	cax: calcium/proton exchanger
17									95	KOG1397	Ca2+/H+ antiporter VCX1 and related proteins	Inorganic ion transport and metabolism	METABOLISM	5991	cation transmembrane transporter activity	molecular_function	GO:0008324	IPR004713	Calcium/proton exchanger	TIGRFAM	TIGR00846	caca2: calcium/proton exchanger
17									95	KOG1397	Ca2+/H+ antiporter VCX1 and related proteins	Inorganic ion transport and metabolism	METABOLISM	4929	cation transport	biological_process	GO:0006812	IPR004837	Sodium/calcium exchanger membrane region	HMMPfam	PF01699	Sodium/calcium exchanger protein
17									95	KOG1397	Ca2+/H+ antiporter VCX1 and related proteins	Inorganic ion transport and metabolism	METABOLISM	4929	cation transport	biological_process	GO:0006812	IPR004798	Calcium/proton exchanger CAX	TIGRFAM	TIGR00378	cax: calcium/proton exchanger
17									95	KOG1397	Ca2+/H+ antiporter VCX1 and related proteins	Inorganic ion transport and metabolism	METABOLISM	4929	cation transport	biological_process	GO:0006812	IPR004713	Calcium/proton exchanger	TIGRFAM	TIGR00846	caca2: calcium/proton exchanger
18									96	KOG1341	Na+/K+ transporter	Inorganic ion transport and metabolism	METABOLISM	8446	potassium ion transmembrane transporter activity	molecular_function	GO:0015079	IPR003445	Cation transporter	HMMPfam	PF02386	Cation transport protein
18									96	KOG1341	Na+/K+ transporter	Inorganic ion transport and metabolism	METABOLISM	8446	potassium ion transmembrane transporter activity	molecular_function	GO:0015079	IPR004773	Potassium/sodium transporter Trk/HKT	TIGRFAM	TIGR00934	2a38euk: potassium uptake protein, Trk family
18									96	KOG1341	Na+/K+ transporter	Inorganic ion transport and metabolism	METABOLISM	9321	integral to membrane	cellular_component	GO:0016021	IPR003445	Cation transporter	HMMPfam	PF02386	Cation transport protein
18									96	KOG1341	Na+/K+ transporter	Inorganic ion transport and metabolism	METABOLISM	9321	integral to membrane	cellular_component	GO:0016021	IPR004773	Potassium/sodium transporter Trk/HKT	TIGRFAM	TIGR00934	2a38euk: potassium uptake protein, Trk family
18									96	KOG1341	Na+/K+ transporter	Inorganic ion transport and metabolism	METABOLISM	4929	cation transport	biological_process	GO:0006812	IPR003445	Cation transporter	HMMPfam	PF02386	Cation transport protein
18									96	KOG1341	Na+/K+ transporter	Inorganic ion transport and metabolism	METABOLISM	4929	cation transport	biological_process	GO:0006812	IPR004773	Potassium/sodium transporter Trk/HKT	TIGRFAM	TIGR00934	2a38euk: potassium uptake protein, Trk family
18									96	KOG1341	Na+/K+ transporter	Inorganic ion transport and metabolism	METABOLISM	5991	cation transmembrane transporter activity	molecular_function	GO:0008324	IPR003445	Cation transporter	HMMPfam	PF02386	Cation transport protein
18									96	KOG1341	Na+/K+ transporter	Inorganic ion transport and metabolism	METABOLISM	5991	cation transmembrane transporter activity	molecular_function	GO:0008324	IPR004773	Potassium/sodium transporter Trk/HKT	TIGRFAM	TIGR00934	2a38euk: potassium uptake protein, Trk family
18									96	KOG1341	Na+/K+ transporter	Inorganic ion transport and metabolism	METABOLISM	4930	potassium ion transport	biological_process	GO:0006813	IPR003445	Cation transporter	HMMPfam	PF02386	Cation transport protein
18									96	KOG1341	Na+/K+ transporter	Inorganic ion transport and metabolism	METABOLISM	4930	potassium ion transport	biological_process	GO:0006813	IPR004773	Potassium/sodium transporter Trk/HKT	TIGRFAM	TIGR00934	2a38euk: potassium uptake protein, Trk family
19									97	KOG1341	Na+/K+ transporter	Inorganic ion transport and metabolism	METABOLISM	4930	potassium ion transport	biological_process	GO:0006813	IPR003445	Cation transporter	HMMPfam	PF02386	Cation transport protein
19									97	KOG1341	Na+/K+ transporter	Inorganic ion transport and metabolism	METABOLISM	4930	potassium ion transport	biological_process	GO:0006813	IPR004773	Potassium/sodium transporter Trk/HKT	TIGRFAM	TIGR00934	2a38euk: potassium uptake protein, Trk family
19									97	KOG1341	Na+/K+ transporter	Inorganic ion transport and metabolism	METABOLISM	9321	integral to membrane	cellular_component	GO:0016021	IPR003445	Cation transporter	HMMPfam	PF02386	Cation transport protein
19									97	KOG1341	Na+/K+ transporter	Inorganic ion transport and metabolism	METABOLISM	9321	integral to membrane	cellular_component	GO:0016021	IPR004773	Potassium/sodium transporter Trk/HKT	TIGRFAM	TIGR00934	2a38euk: potassium uptake protein, Trk family
19									97	KOG1341	Na+/K+ transporter	Inorganic ion transport and metabolism	METABOLISM	4929	cation transport	biological_process	GO:0006812	IPR003445	Cation transporter	HMMPfam	PF02386	Cation transport protein
19									97	KOG1341	Na+/K+ transporter	Inorganic ion transport and metabolism	METABOLISM	4929	cation transport	biological_process	GO:0006812	IPR004773	Potassium/sodium transporter Trk/HKT	TIGRFAM	TIGR00934	2a38euk: potassium uptake protein, Trk family
19									97	KOG1341	Na+/K+ transporter	Inorganic ion transport and metabolism	METABOLISM	5991	cation transmembrane transporter activity	molecular_function	GO:0008324	IPR003445	Cation transporter	HMMPfam	PF02386	Cation transport protein
19									97	KOG1341	Na+/K+ transporter	Inorganic ion transport and metabolism	METABOLISM	5991	cation transmembrane transporter activity	molecular_function	GO:0008324	IPR004773	Potassium/sodium transporter Trk/HKT	TIGRFAM	TIGR00934	2a38euk: potassium uptake protein, Trk family
19									97	KOG1341	Na+/K+ transporter	Inorganic ion transport and metabolism	METABOLISM	8446	potassium ion transmembrane transporter activity	molecular_function	GO:0015079	IPR003445	Cation transporter	HMMPfam	PF02386	Cation transport protein
19									97	KOG1341	Na+/K+ transporter	Inorganic ion transport and metabolism	METABOLISM	8446	potassium ion transmembrane transporter activity	molecular_function	GO:0015079	IPR004773	Potassium/sodium transporter Trk/HKT	TIGRFAM	TIGR00934	2a38euk: potassium uptake protein, Trk family
20									98	KOG1341	Na+/K+ transporter	Inorganic ion transport and metabolism	METABOLISM	5991	cation transmembrane transporter activity	molecular_function	GO:0008324	IPR003445	Cation transporter	HMMPfam	PF02386	Cation transport protein
20									98	KOG1341	Na+/K+ transporter	Inorganic ion transport and metabolism	METABOLISM	5991	cation transmembrane transporter activity	molecular_function	GO:0008324	IPR004773	Potassium/sodium transporter Trk/HKT	TIGRFAM	TIGR00934	2a38euk: potassium uptake protein, Trk family
20									98	KOG1341	Na+/K+ transporter	Inorganic ion transport and metabolism	METABOLISM	4930	potassium ion transport	biological_process	GO:0006813	IPR003445	Cation transporter	HMMPfam	PF02386	Cation transport protein
20									98	KOG1341	Na+/K+ transporter	Inorganic ion transport and metabolism	METABOLISM	4930	potassium ion transport	biological_process	GO:0006813	IPR004773	Potassium/sodium transporter Trk/HKT	TIGRFAM	TIGR00934	2a38euk: potassium uptake protein, Trk family
20									98	KOG1341	Na+/K+ transporter	Inorganic ion transport and metabolism	METABOLISM	9321	integral to membrane	cellular_component	GO:0016021	IPR003445	Cation transporter	HMMPfam	PF02386	Cation transport protein
20									98	KOG1341	Na+/K+ transporter	Inorganic ion transport and metabolism	METABOLISM	9321	integral to membrane	cellular_component	GO:0016021	IPR004773	Potassium/sodium transporter Trk/HKT	TIGRFAM	TIGR00934	2a38euk: potassium uptake protein, Trk family
20									98	KOG1341	Na+/K+ transporter	Inorganic ion transport and metabolism	METABOLISM	4929	cation transport	biological_process	GO:0006812	IPR003445	Cation transporter	HMMPfam	PF02386	Cation transport protein
20									98	KOG1341	Na+/K+ transporter	Inorganic ion transport and metabolism	METABOLISM	4929	cation transport	biological_process	GO:0006812	IPR004773	Potassium/sodium transporter Trk/HKT	TIGRFAM	TIGR00934	2a38euk: potassium uptake protein, Trk family
20									98	KOG1341	Na+/K+ transporter	Inorganic ion transport and metabolism	METABOLISM	8446	potassium ion transmembrane transporter activity	molecular_function	GO:0015079	IPR003445	Cation transporter	HMMPfam	PF02386	Cation transport protein
20									98	KOG1341	Na+/K+ transporter	Inorganic ion transport and metabolism	METABOLISM	8446	potassium ion transmembrane transporter activity	molecular_function	GO:0015079	IPR004773	Potassium/sodium transporter Trk/HKT	TIGRFAM	TIGR00934	2a38euk: potassium uptake protein, Trk family
21	4.2.1.24	Porphobilinogen synthase.	2 5-aminolevulinate = porphobilinogen + 2 H(2)O.	Zinc.	Susceptibility to lead poisoning; MIM:125270. Acute hepatic porphyria; MIM:125270.	Porphyrin and chlorophyll metabolism	Metabolism of Cofactors and Vitamins	METABOLIC	99	KOG2794	Delta-aminolevulinic acid dehydratase	Coenzyme transport and metabolism	METABOLISM	3028	porphobilinogen synthase activity	molecular_function	GO:0004655	IPR001731	Delta-aminolevulinic acid dehydratase	HMMPfam	PF00490	Delta-aminolevulinic acid dehydratase
21	4.2.1.24	Porphobilinogen synthase.	2 5-aminolevulinate = porphobilinogen + 2 H(2)O.	Zinc.	Susceptibility to lead poisoning; MIM:125270. Acute hepatic porphyria; MIM:125270.	Porphyrin and chlorophyll metabolism	Metabolism of Cofactors and Vitamins	METABOLIC	99	KOG2794	Delta-aminolevulinic acid dehydratase	Coenzyme transport and metabolism	METABOLISM	3028	porphobilinogen synthase activity	molecular_function	GO:0004655	IPR001731	Delta-aminolevulinic acid dehydratase	PIRSF	PIRSF001415	\N
21	4.2.1.24	Porphobilinogen synthase.	2 5-aminolevulinate = porphobilinogen + 2 H(2)O.	Zinc.	Susceptibility to lead poisoning; MIM:125270. Acute hepatic porphyria; MIM:125270.	Porphyrin and chlorophyll metabolism	Metabolism of Cofactors and Vitamins	METABOLIC	99	KOG2794	Delta-aminolevulinic acid dehydratase	Coenzyme transport and metabolism	METABOLISM	3028	porphobilinogen synthase activity	molecular_function	GO:0004655	IPR001731	Delta-aminolevulinic acid dehydratase	PRINTS	PR00144	Delta-aminolevulinic acid dehydratase signature
21	4.2.1.24	Porphobilinogen synthase.	2 5-aminolevulinate = porphobilinogen + 2 H(2)O.	Zinc.	Susceptibility to lead poisoning; MIM:125270. Acute hepatic porphyria; MIM:125270.	Porphyrin and chlorophyll metabolism	Metabolism of Cofactors and Vitamins	METABOLIC	99	KOG2794	Delta-aminolevulinic acid dehydratase	Coenzyme transport and metabolism	METABOLISM	3028	porphobilinogen synthase activity	molecular_function	GO:0004655	IPR030656	Delta-aminolevulinic acid dehydratase, active site	ProSitePatterns	PS00169	Delta-aminolevulinic acid dehydratase active site.
21	4.2.1.24	Porphobilinogen synthase.	2 5-aminolevulinate = porphobilinogen + 2 H(2)O.	Zinc.	Susceptibility to lead poisoning; MIM:125270. Acute hepatic porphyria; MIM:125270.	Porphyrin and chlorophyll metabolism	Metabolism of Cofactors and Vitamins	METABOLIC	99	KOG2794	Delta-aminolevulinic acid dehydratase	Coenzyme transport and metabolism	METABOLISM	3028	porphobilinogen synthase activity	molecular_function	GO:0004655	IPR001731	Delta-aminolevulinic acid dehydratase	SMART	SM01004	Delta-aminolevulinic acid dehydratase
21	4.2.1.24	Porphobilinogen synthase.	2 5-aminolevulinate = porphobilinogen + 2 H(2)O.	Zinc.	Susceptibility to lead poisoning; MIM:125270. Acute hepatic porphyria; MIM:125270.	Porphyrin and chlorophyll metabolism	Metabolism of Cofactors and Vitamins	METABOLIC	99	KOG2794	Delta-aminolevulinic acid dehydratase	Coenzyme transport and metabolism	METABOLISM	3028	porphobilinogen synthase activity	molecular_function	GO:0004655	\N	\N	SUPERFAMILY	SSF51569	\N
21	4.2.1.24	Porphobilinogen synthase.	2 5-aminolevulinate = porphobilinogen + 2 H(2)O.	Zinc.	Susceptibility to lead poisoning; MIM:125270. Acute hepatic porphyria; MIM:125270.	Porphyrin and chlorophyll metabolism	Metabolism of Cofactors and Vitamins	METABOLIC	99	KOG2794	Delta-aminolevulinic acid dehydratase	Coenzyme transport and metabolism	METABOLISM	15848	tetrapyrrole biosynthetic process	biological_process	GO:0033014	IPR001731	Delta-aminolevulinic acid dehydratase	HMMPfam	PF00490	Delta-aminolevulinic acid dehydratase
21	4.2.1.24	Porphobilinogen synthase.	2 5-aminolevulinate = porphobilinogen + 2 H(2)O.	Zinc.	Susceptibility to lead poisoning; MIM:125270. Acute hepatic porphyria; MIM:125270.	Porphyrin and chlorophyll metabolism	Metabolism of Cofactors and Vitamins	METABOLIC	99	KOG2794	Delta-aminolevulinic acid dehydratase	Coenzyme transport and metabolism	METABOLISM	15848	tetrapyrrole biosynthetic process	biological_process	GO:0033014	IPR001731	Delta-aminolevulinic acid dehydratase	PIRSF	PIRSF001415	\N
21	4.2.1.24	Porphobilinogen synthase.	2 5-aminolevulinate = porphobilinogen + 2 H(2)O.	Zinc.	Susceptibility to lead poisoning; MIM:125270. Acute hepatic porphyria; MIM:125270.	Porphyrin and chlorophyll metabolism	Metabolism of Cofactors and Vitamins	METABOLIC	99	KOG2794	Delta-aminolevulinic acid dehydratase	Coenzyme transport and metabolism	METABOLISM	15848	tetrapyrrole biosynthetic process	biological_process	GO:0033014	IPR001731	Delta-aminolevulinic acid dehydratase	PRINTS	PR00144	Delta-aminolevulinic acid dehydratase signature
21	4.2.1.24	Porphobilinogen synthase.	2 5-aminolevulinate = porphobilinogen + 2 H(2)O.	Zinc.	Susceptibility to lead poisoning; MIM:125270. Acute hepatic porphyria; MIM:125270.	Porphyrin and chlorophyll metabolism	Metabolism of Cofactors and Vitamins	METABOLIC	99	KOG2794	Delta-aminolevulinic acid dehydratase	Coenzyme transport and metabolism	METABOLISM	15848	tetrapyrrole biosynthetic process	biological_process	GO:0033014	IPR030656	Delta-aminolevulinic acid dehydratase, active site	ProSitePatterns	PS00169	Delta-aminolevulinic acid dehydratase active site.
21	4.2.1.24	Porphobilinogen synthase.	2 5-aminolevulinate = porphobilinogen + 2 H(2)O.	Zinc.	Susceptibility to lead poisoning; MIM:125270. Acute hepatic porphyria; MIM:125270.	Porphyrin and chlorophyll metabolism	Metabolism of Cofactors and Vitamins	METABOLIC	99	KOG2794	Delta-aminolevulinic acid dehydratase	Coenzyme transport and metabolism	METABOLISM	15848	tetrapyrrole biosynthetic process	biological_process	GO:0033014	IPR001731	Delta-aminolevulinic acid dehydratase	SMART	SM01004	Delta-aminolevulinic acid dehydratase
21	4.2.1.24	Porphobilinogen synthase.	2 5-aminolevulinate = porphobilinogen + 2 H(2)O.	Zinc.	Susceptibility to lead poisoning; MIM:125270. Acute hepatic porphyria; MIM:125270.	Porphyrin and chlorophyll metabolism	Metabolism of Cofactors and Vitamins	METABOLIC	99	KOG2794	Delta-aminolevulinic acid dehydratase	Coenzyme transport and metabolism	METABOLISM	15848	tetrapyrrole biosynthetic process	biological_process	GO:0033014	\N	\N	SUPERFAMILY	SSF51569	\N
21	4.2.1.24	Porphobilinogen synthase.	2 5-aminolevulinate = porphobilinogen + 2 H(2)O.	Zinc.	Susceptibility to lead poisoning; MIM:125270. Acute hepatic porphyria; MIM:125270.	Porphyrin and chlorophyll metabolism	Metabolism of Cofactors and Vitamins	METABOLIC	99	KOG2794	Delta-aminolevulinic acid dehydratase	Coenzyme transport and metabolism	METABOLISM	21295	metal ion binding	molecular_function	GO:0046872	IPR001731	Delta-aminolevulinic acid dehydratase	HMMPfam	PF00490	Delta-aminolevulinic acid dehydratase
21	4.2.1.24	Porphobilinogen synthase.	2 5-aminolevulinate = porphobilinogen + 2 H(2)O.	Zinc.	Susceptibility to lead poisoning; MIM:125270. Acute hepatic porphyria; MIM:125270.	Porphyrin and chlorophyll metabolism	Metabolism of Cofactors and Vitamins	METABOLIC	99	KOG2794	Delta-aminolevulinic acid dehydratase	Coenzyme transport and metabolism	METABOLISM	21295	metal ion binding	molecular_function	GO:0046872	IPR001731	Delta-aminolevulinic acid dehydratase	PIRSF	PIRSF001415	\N
21	4.2.1.24	Porphobilinogen synthase.	2 5-aminolevulinate = porphobilinogen + 2 H(2)O.	Zinc.	Susceptibility to lead poisoning; MIM:125270. Acute hepatic porphyria; MIM:125270.	Porphyrin and chlorophyll metabolism	Metabolism of Cofactors and Vitamins	METABOLIC	99	KOG2794	Delta-aminolevulinic acid dehydratase	Coenzyme transport and metabolism	METABOLISM	21295	metal ion binding	molecular_function	GO:0046872	IPR001731	Delta-aminolevulinic acid dehydratase	PRINTS	PR00144	Delta-aminolevulinic acid dehydratase signature
21	4.2.1.24	Porphobilinogen synthase.	2 5-aminolevulinate = porphobilinogen + 2 H(2)O.	Zinc.	Susceptibility to lead poisoning; MIM:125270. Acute hepatic porphyria; MIM:125270.	Porphyrin and chlorophyll metabolism	Metabolism of Cofactors and Vitamins	METABOLIC	99	KOG2794	Delta-aminolevulinic acid dehydratase	Coenzyme transport and metabolism	METABOLISM	21295	metal ion binding	molecular_function	GO:0046872	IPR030656	Delta-aminolevulinic acid dehydratase, active site	ProSitePatterns	PS00169	Delta-aminolevulinic acid dehydratase active site.
21	4.2.1.24	Porphobilinogen synthase.	2 5-aminolevulinate = porphobilinogen + 2 H(2)O.	Zinc.	Susceptibility to lead poisoning; MIM:125270. Acute hepatic porphyria; MIM:125270.	Porphyrin and chlorophyll metabolism	Metabolism of Cofactors and Vitamins	METABOLIC	99	KOG2794	Delta-aminolevulinic acid dehydratase	Coenzyme transport and metabolism	METABOLISM	21295	metal ion binding	molecular_function	GO:0046872	IPR001731	Delta-aminolevulinic acid dehydratase	SMART	SM01004	Delta-aminolevulinic acid dehydratase
21	4.2.1.24	Porphobilinogen synthase.	2 5-aminolevulinate = porphobilinogen + 2 H(2)O.	Zinc.	Susceptibility to lead poisoning; MIM:125270. Acute hepatic porphyria; MIM:125270.	Porphyrin and chlorophyll metabolism	Metabolism of Cofactors and Vitamins	METABOLIC	99	KOG2794	Delta-aminolevulinic acid dehydratase	Coenzyme transport and metabolism	METABOLISM	21295	metal ion binding	molecular_function	GO:0046872	\N	\N	SUPERFAMILY	SSF51569	\N
22	4.2.1.24	Porphobilinogen synthase.	2 5-aminolevulinate = porphobilinogen + 2 H(2)O.	Zinc.	Susceptibility to lead poisoning; MIM:125270. Acute hepatic porphyria; MIM:125270.	Porphyrin and chlorophyll metabolism	Metabolism of Cofactors and Vitamins	METABOLIC	100	KOG2794	Delta-aminolevulinic acid dehydratase	Coenzyme transport and metabolism	METABOLISM	15848	tetrapyrrole biosynthetic process	biological_process	GO:0033014	IPR001731	Delta-aminolevulinic acid dehydratase	HMMPfam	PF00490	Delta-aminolevulinic acid dehydratase
22	4.2.1.24	Porphobilinogen synthase.	2 5-aminolevulinate = porphobilinogen + 2 H(2)O.	Zinc.	Susceptibility to lead poisoning; MIM:125270. Acute hepatic porphyria; MIM:125270.	Porphyrin and chlorophyll metabolism	Metabolism of Cofactors and Vitamins	METABOLIC	100	KOG2794	Delta-aminolevulinic acid dehydratase	Coenzyme transport and metabolism	METABOLISM	15848	tetrapyrrole biosynthetic process	biological_process	GO:0033014	IPR001731	Delta-aminolevulinic acid dehydratase	PIRSF	PIRSF001415	\N
22	4.2.1.24	Porphobilinogen synthase.	2 5-aminolevulinate = porphobilinogen + 2 H(2)O.	Zinc.	Susceptibility to lead poisoning; MIM:125270. Acute hepatic porphyria; MIM:125270.	Porphyrin and chlorophyll metabolism	Metabolism of Cofactors and Vitamins	METABOLIC	100	KOG2794	Delta-aminolevulinic acid dehydratase	Coenzyme transport and metabolism	METABOLISM	15848	tetrapyrrole biosynthetic process	biological_process	GO:0033014	IPR001731	Delta-aminolevulinic acid dehydratase	PRINTS	PR00144	Delta-aminolevulinic acid dehydratase signature
22	4.2.1.24	Porphobilinogen synthase.	2 5-aminolevulinate = porphobilinogen + 2 H(2)O.	Zinc.	Susceptibility to lead poisoning; MIM:125270. Acute hepatic porphyria; MIM:125270.	Porphyrin and chlorophyll metabolism	Metabolism of Cofactors and Vitamins	METABOLIC	100	KOG2794	Delta-aminolevulinic acid dehydratase	Coenzyme transport and metabolism	METABOLISM	15848	tetrapyrrole biosynthetic process	biological_process	GO:0033014	IPR030656	Delta-aminolevulinic acid dehydratase, active site	ProSitePatterns	PS00169	Delta-aminolevulinic acid dehydratase active site.
22	4.2.1.24	Porphobilinogen synthase.	2 5-aminolevulinate = porphobilinogen + 2 H(2)O.	Zinc.	Susceptibility to lead poisoning; MIM:125270. Acute hepatic porphyria; MIM:125270.	Porphyrin and chlorophyll metabolism	Metabolism of Cofactors and Vitamins	METABOLIC	100	KOG2794	Delta-aminolevulinic acid dehydratase	Coenzyme transport and metabolism	METABOLISM	15848	tetrapyrrole biosynthetic process	biological_process	GO:0033014	IPR001731	Delta-aminolevulinic acid dehydratase	SMART	SM01004	Delta-aminolevulinic acid dehydratase
22	4.2.1.24	Porphobilinogen synthase.	2 5-aminolevulinate = porphobilinogen + 2 H(2)O.	Zinc.	Susceptibility to lead poisoning; MIM:125270. Acute hepatic porphyria; MIM:125270.	Porphyrin and chlorophyll metabolism	Metabolism of Cofactors and Vitamins	METABOLIC	100	KOG2794	Delta-aminolevulinic acid dehydratase	Coenzyme transport and metabolism	METABOLISM	15848	tetrapyrrole biosynthetic process	biological_process	GO:0033014	\N	\N	SUPERFAMILY	SSF51569	\N
22	4.2.1.24	Porphobilinogen synthase.	2 5-aminolevulinate = porphobilinogen + 2 H(2)O.	Zinc.	Susceptibility to lead poisoning; MIM:125270. Acute hepatic porphyria; MIM:125270.	Porphyrin and chlorophyll metabolism	Metabolism of Cofactors and Vitamins	METABOLIC	100	KOG2794	Delta-aminolevulinic acid dehydratase	Coenzyme transport and metabolism	METABOLISM	3028	porphobilinogen synthase activity	molecular_function	GO:0004655	IPR001731	Delta-aminolevulinic acid dehydratase	HMMPfam	PF00490	Delta-aminolevulinic acid dehydratase
22	4.2.1.24	Porphobilinogen synthase.	2 5-aminolevulinate = porphobilinogen + 2 H(2)O.	Zinc.	Susceptibility to lead poisoning; MIM:125270. Acute hepatic porphyria; MIM:125270.	Porphyrin and chlorophyll metabolism	Metabolism of Cofactors and Vitamins	METABOLIC	100	KOG2794	Delta-aminolevulinic acid dehydratase	Coenzyme transport and metabolism	METABOLISM	3028	porphobilinogen synthase activity	molecular_function	GO:0004655	IPR001731	Delta-aminolevulinic acid dehydratase	PIRSF	PIRSF001415	\N
22	4.2.1.24	Porphobilinogen synthase.	2 5-aminolevulinate = porphobilinogen + 2 H(2)O.	Zinc.	Susceptibility to lead poisoning; MIM:125270. Acute hepatic porphyria; MIM:125270.	Porphyrin and chlorophyll metabolism	Metabolism of Cofactors and Vitamins	METABOLIC	100	KOG2794	Delta-aminolevulinic acid dehydratase	Coenzyme transport and metabolism	METABOLISM	3028	porphobilinogen synthase activity	molecular_function	GO:0004655	IPR001731	Delta-aminolevulinic acid dehydratase	PRINTS	PR00144	Delta-aminolevulinic acid dehydratase signature
22	4.2.1.24	Porphobilinogen synthase.	2 5-aminolevulinate = porphobilinogen + 2 H(2)O.	Zinc.	Susceptibility to lead poisoning; MIM:125270. Acute hepatic porphyria; MIM:125270.	Porphyrin and chlorophyll metabolism	Metabolism of Cofactors and Vitamins	METABOLIC	100	KOG2794	Delta-aminolevulinic acid dehydratase	Coenzyme transport and metabolism	METABOLISM	3028	porphobilinogen synthase activity	molecular_function	GO:0004655	IPR030656	Delta-aminolevulinic acid dehydratase, active site	ProSitePatterns	PS00169	Delta-aminolevulinic acid dehydratase active site.
22	4.2.1.24	Porphobilinogen synthase.	2 5-aminolevulinate = porphobilinogen + 2 H(2)O.	Zinc.	Susceptibility to lead poisoning; MIM:125270. Acute hepatic porphyria; MIM:125270.	Porphyrin and chlorophyll metabolism	Metabolism of Cofactors and Vitamins	METABOLIC	100	KOG2794	Delta-aminolevulinic acid dehydratase	Coenzyme transport and metabolism	METABOLISM	3028	porphobilinogen synthase activity	molecular_function	GO:0004655	IPR001731	Delta-aminolevulinic acid dehydratase	SMART	SM01004	Delta-aminolevulinic acid dehydratase
22	4.2.1.24	Porphobilinogen synthase.	2 5-aminolevulinate = porphobilinogen + 2 H(2)O.	Zinc.	Susceptibility to lead poisoning; MIM:125270. Acute hepatic porphyria; MIM:125270.	Porphyrin and chlorophyll metabolism	Metabolism of Cofactors and Vitamins	METABOLIC	100	KOG2794	Delta-aminolevulinic acid dehydratase	Coenzyme transport and metabolism	METABOLISM	3028	porphobilinogen synthase activity	molecular_function	GO:0004655	\N	\N	SUPERFAMILY	SSF51569	\N
22	4.2.1.24	Porphobilinogen synthase.	2 5-aminolevulinate = porphobilinogen + 2 H(2)O.	Zinc.	Susceptibility to lead poisoning; MIM:125270. Acute hepatic porphyria; MIM:125270.	Porphyrin and chlorophyll metabolism	Metabolism of Cofactors and Vitamins	METABOLIC	100	KOG2794	Delta-aminolevulinic acid dehydratase	Coenzyme transport and metabolism	METABOLISM	21295	metal ion binding	molecular_function	GO:0046872	IPR001731	Delta-aminolevulinic acid dehydratase	HMMPfam	PF00490	Delta-aminolevulinic acid dehydratase
22	4.2.1.24	Porphobilinogen synthase.	2 5-aminolevulinate = porphobilinogen + 2 H(2)O.	Zinc.	Susceptibility to lead poisoning; MIM:125270. Acute hepatic porphyria; MIM:125270.	Porphyrin and chlorophyll metabolism	Metabolism of Cofactors and Vitamins	METABOLIC	100	KOG2794	Delta-aminolevulinic acid dehydratase	Coenzyme transport and metabolism	METABOLISM	21295	metal ion binding	molecular_function	GO:0046872	IPR001731	Delta-aminolevulinic acid dehydratase	PIRSF	PIRSF001415	\N
22	4.2.1.24	Porphobilinogen synthase.	2 5-aminolevulinate = porphobilinogen + 2 H(2)O.	Zinc.	Susceptibility to lead poisoning; MIM:125270. Acute hepatic porphyria; MIM:125270.	Porphyrin and chlorophyll metabolism	Metabolism of Cofactors and Vitamins	METABOLIC	100	KOG2794	Delta-aminolevulinic acid dehydratase	Coenzyme transport and metabolism	METABOLISM	21295	metal ion binding	molecular_function	GO:0046872	IPR001731	Delta-aminolevulinic acid dehydratase	PRINTS	PR00144	Delta-aminolevulinic acid dehydratase signature
22	4.2.1.24	Porphobilinogen synthase.	2 5-aminolevulinate = porphobilinogen + 2 H(2)O.	Zinc.	Susceptibility to lead poisoning; MIM:125270. Acute hepatic porphyria; MIM:125270.	Porphyrin and chlorophyll metabolism	Metabolism of Cofactors and Vitamins	METABOLIC	100	KOG2794	Delta-aminolevulinic acid dehydratase	Coenzyme transport and metabolism	METABOLISM	21295	metal ion binding	molecular_function	GO:0046872	IPR030656	Delta-aminolevulinic acid dehydratase, active site	ProSitePatterns	PS00169	Delta-aminolevulinic acid dehydratase active site.
22	4.2.1.24	Porphobilinogen synthase.	2 5-aminolevulinate = porphobilinogen + 2 H(2)O.	Zinc.	Susceptibility to lead poisoning; MIM:125270. Acute hepatic porphyria; MIM:125270.	Porphyrin and chlorophyll metabolism	Metabolism of Cofactors and Vitamins	METABOLIC	100	KOG2794	Delta-aminolevulinic acid dehydratase	Coenzyme transport and metabolism	METABOLISM	21295	metal ion binding	molecular_function	GO:0046872	IPR001731	Delta-aminolevulinic acid dehydratase	SMART	SM01004	Delta-aminolevulinic acid dehydratase
22	4.2.1.24	Porphobilinogen synthase.	2 5-aminolevulinate = porphobilinogen + 2 H(2)O.	Zinc.	Susceptibility to lead poisoning; MIM:125270. Acute hepatic porphyria; MIM:125270.	Porphyrin and chlorophyll metabolism	Metabolism of Cofactors and Vitamins	METABOLIC	100	KOG2794	Delta-aminolevulinic acid dehydratase	Coenzyme transport and metabolism	METABOLISM	21295	metal ion binding	molecular_function	GO:0046872	\N	\N	SUPERFAMILY	SSF51569	\N
23	4.2.1.24	Porphobilinogen synthase.	2 5-aminolevulinate = porphobilinogen + 2 H(2)O.	Zinc.	Susceptibility to lead poisoning; MIM:125270. Acute hepatic porphyria; MIM:125270.	Porphyrin and chlorophyll metabolism	Metabolism of Cofactors and Vitamins	METABOLIC	101	KOG2794	Delta-aminolevulinic acid dehydratase	Coenzyme transport and metabolism	METABOLISM	15848	tetrapyrrole biosynthetic process	biological_process	GO:0033014	IPR001731	Delta-aminolevulinic acid dehydratase	HMMPfam	PF00490	Delta-aminolevulinic acid dehydratase
23	4.2.1.24	Porphobilinogen synthase.	2 5-aminolevulinate = porphobilinogen + 2 H(2)O.	Zinc.	Susceptibility to lead poisoning; MIM:125270. Acute hepatic porphyria; MIM:125270.	Porphyrin and chlorophyll metabolism	Metabolism of Cofactors and Vitamins	METABOLIC	101	KOG2794	Delta-aminolevulinic acid dehydratase	Coenzyme transport and metabolism	METABOLISM	15848	tetrapyrrole biosynthetic process	biological_process	GO:0033014	IPR001731	Delta-aminolevulinic acid dehydratase	PIRSF	PIRSF001415	\N
23	4.2.1.24	Porphobilinogen synthase.	2 5-aminolevulinate = porphobilinogen + 2 H(2)O.	Zinc.	Susceptibility to lead poisoning; MIM:125270. Acute hepatic porphyria; MIM:125270.	Porphyrin and chlorophyll metabolism	Metabolism of Cofactors and Vitamins	METABOLIC	101	KOG2794	Delta-aminolevulinic acid dehydratase	Coenzyme transport and metabolism	METABOLISM	15848	tetrapyrrole biosynthetic process	biological_process	GO:0033014	IPR001731	Delta-aminolevulinic acid dehydratase	PRINTS	PR00144	Delta-aminolevulinic acid dehydratase signature
23	4.2.1.24	Porphobilinogen synthase.	2 5-aminolevulinate = porphobilinogen + 2 H(2)O.	Zinc.	Susceptibility to lead poisoning; MIM:125270. Acute hepatic porphyria; MIM:125270.	Porphyrin and chlorophyll metabolism	Metabolism of Cofactors and Vitamins	METABOLIC	101	KOG2794	Delta-aminolevulinic acid dehydratase	Coenzyme transport and metabolism	METABOLISM	15848	tetrapyrrole biosynthetic process	biological_process	GO:0033014	IPR030656	Delta-aminolevulinic acid dehydratase, active site	ProSitePatterns	PS00169	Delta-aminolevulinic acid dehydratase active site.
23	4.2.1.24	Porphobilinogen synthase.	2 5-aminolevulinate = porphobilinogen + 2 H(2)O.	Zinc.	Susceptibility to lead poisoning; MIM:125270. Acute hepatic porphyria; MIM:125270.	Porphyrin and chlorophyll metabolism	Metabolism of Cofactors and Vitamins	METABOLIC	101	KOG2794	Delta-aminolevulinic acid dehydratase	Coenzyme transport and metabolism	METABOLISM	15848	tetrapyrrole biosynthetic process	biological_process	GO:0033014	IPR001731	Delta-aminolevulinic acid dehydratase	SMART	SM01004	Delta-aminolevulinic acid dehydratase
23	4.2.1.24	Porphobilinogen synthase.	2 5-aminolevulinate = porphobilinogen + 2 H(2)O.	Zinc.	Susceptibility to lead poisoning; MIM:125270. Acute hepatic porphyria; MIM:125270.	Porphyrin and chlorophyll metabolism	Metabolism of Cofactors and Vitamins	METABOLIC	101	KOG2794	Delta-aminolevulinic acid dehydratase	Coenzyme transport and metabolism	METABOLISM	15848	tetrapyrrole biosynthetic process	biological_process	GO:0033014	\N	\N	SUPERFAMILY	SSF51569	\N
23	4.2.1.24	Porphobilinogen synthase.	2 5-aminolevulinate = porphobilinogen + 2 H(2)O.	Zinc.	Susceptibility to lead poisoning; MIM:125270. Acute hepatic porphyria; MIM:125270.	Porphyrin and chlorophyll metabolism	Metabolism of Cofactors and Vitamins	METABOLIC	101	KOG2794	Delta-aminolevulinic acid dehydratase	Coenzyme transport and metabolism	METABOLISM	3028	porphobilinogen synthase activity	molecular_function	GO:0004655	IPR001731	Delta-aminolevulinic acid dehydratase	HMMPfam	PF00490	Delta-aminolevulinic acid dehydratase
23	4.2.1.24	Porphobilinogen synthase.	2 5-aminolevulinate = porphobilinogen + 2 H(2)O.	Zinc.	Susceptibility to lead poisoning; MIM:125270. Acute hepatic porphyria; MIM:125270.	Porphyrin and chlorophyll metabolism	Metabolism of Cofactors and Vitamins	METABOLIC	101	KOG2794	Delta-aminolevulinic acid dehydratase	Coenzyme transport and metabolism	METABOLISM	3028	porphobilinogen synthase activity	molecular_function	GO:0004655	IPR001731	Delta-aminolevulinic acid dehydratase	PIRSF	PIRSF001415	\N
23	4.2.1.24	Porphobilinogen synthase.	2 5-aminolevulinate = porphobilinogen + 2 H(2)O.	Zinc.	Susceptibility to lead poisoning; MIM:125270. Acute hepatic porphyria; MIM:125270.	Porphyrin and chlorophyll metabolism	Metabolism of Cofactors and Vitamins	METABOLIC	101	KOG2794	Delta-aminolevulinic acid dehydratase	Coenzyme transport and metabolism	METABOLISM	3028	porphobilinogen synthase activity	molecular_function	GO:0004655	IPR001731	Delta-aminolevulinic acid dehydratase	PRINTS	PR00144	Delta-aminolevulinic acid dehydratase signature
23	4.2.1.24	Porphobilinogen synthase.	2 5-aminolevulinate = porphobilinogen + 2 H(2)O.	Zinc.	Susceptibility to lead poisoning; MIM:125270. Acute hepatic porphyria; MIM:125270.	Porphyrin and chlorophyll metabolism	Metabolism of Cofactors and Vitamins	METABOLIC	101	KOG2794	Delta-aminolevulinic acid dehydratase	Coenzyme transport and metabolism	METABOLISM	3028	porphobilinogen synthase activity	molecular_function	GO:0004655	IPR030656	Delta-aminolevulinic acid dehydratase, active site	ProSitePatterns	PS00169	Delta-aminolevulinic acid dehydratase active site.
23	4.2.1.24	Porphobilinogen synthase.	2 5-aminolevulinate = porphobilinogen + 2 H(2)O.	Zinc.	Susceptibility to lead poisoning; MIM:125270. Acute hepatic porphyria; MIM:125270.	Porphyrin and chlorophyll metabolism	Metabolism of Cofactors and Vitamins	METABOLIC	101	KOG2794	Delta-aminolevulinic acid dehydratase	Coenzyme transport and metabolism	METABOLISM	3028	porphobilinogen synthase activity	molecular_function	GO:0004655	IPR001731	Delta-aminolevulinic acid dehydratase	SMART	SM01004	Delta-aminolevulinic acid dehydratase
23	4.2.1.24	Porphobilinogen synthase.	2 5-aminolevulinate = porphobilinogen + 2 H(2)O.	Zinc.	Susceptibility to lead poisoning; MIM:125270. Acute hepatic porphyria; MIM:125270.	Porphyrin and chlorophyll metabolism	Metabolism of Cofactors and Vitamins	METABOLIC	101	KOG2794	Delta-aminolevulinic acid dehydratase	Coenzyme transport and metabolism	METABOLISM	3028	porphobilinogen synthase activity	molecular_function	GO:0004655	\N	\N	SUPERFAMILY	SSF51569	\N
23	4.2.1.24	Porphobilinogen synthase.	2 5-aminolevulinate = porphobilinogen + 2 H(2)O.	Zinc.	Susceptibility to lead poisoning; MIM:125270. Acute hepatic porphyria; MIM:125270.	Porphyrin and chlorophyll metabolism	Metabolism of Cofactors and Vitamins	METABOLIC	101	KOG2794	Delta-aminolevulinic acid dehydratase	Coenzyme transport and metabolism	METABOLISM	21295	metal ion binding	molecular_function	GO:0046872	IPR001731	Delta-aminolevulinic acid dehydratase	HMMPfam	PF00490	Delta-aminolevulinic acid dehydratase
23	4.2.1.24	Porphobilinogen synthase.	2 5-aminolevulinate = porphobilinogen + 2 H(2)O.	Zinc.	Susceptibility to lead poisoning; MIM:125270. Acute hepatic porphyria; MIM:125270.	Porphyrin and chlorophyll metabolism	Metabolism of Cofactors and Vitamins	METABOLIC	101	KOG2794	Delta-aminolevulinic acid dehydratase	Coenzyme transport and metabolism	METABOLISM	21295	metal ion binding	molecular_function	GO:0046872	IPR001731	Delta-aminolevulinic acid dehydratase	PIRSF	PIRSF001415	\N
23	4.2.1.24	Porphobilinogen synthase.	2 5-aminolevulinate = porphobilinogen + 2 H(2)O.	Zinc.	Susceptibility to lead poisoning; MIM:125270. Acute hepatic porphyria; MIM:125270.	Porphyrin and chlorophyll metabolism	Metabolism of Cofactors and Vitamins	METABOLIC	101	KOG2794	Delta-aminolevulinic acid dehydratase	Coenzyme transport and metabolism	METABOLISM	21295	metal ion binding	molecular_function	GO:0046872	IPR001731	Delta-aminolevulinic acid dehydratase	PRINTS	PR00144	Delta-aminolevulinic acid dehydratase signature
23	4.2.1.24	Porphobilinogen synthase.	2 5-aminolevulinate = porphobilinogen + 2 H(2)O.	Zinc.	Susceptibility to lead poisoning; MIM:125270. Acute hepatic porphyria; MIM:125270.	Porphyrin and chlorophyll metabolism	Metabolism of Cofactors and Vitamins	METABOLIC	101	KOG2794	Delta-aminolevulinic acid dehydratase	Coenzyme transport and metabolism	METABOLISM	21295	metal ion binding	molecular_function	GO:0046872	IPR030656	Delta-aminolevulinic acid dehydratase, active site	ProSitePatterns	PS00169	Delta-aminolevulinic acid dehydratase active site.
23	4.2.1.24	Porphobilinogen synthase.	2 5-aminolevulinate = porphobilinogen + 2 H(2)O.	Zinc.	Susceptibility to lead poisoning; MIM:125270. Acute hepatic porphyria; MIM:125270.	Porphyrin and chlorophyll metabolism	Metabolism of Cofactors and Vitamins	METABOLIC	101	KOG2794	Delta-aminolevulinic acid dehydratase	Coenzyme transport and metabolism	METABOLISM	21295	metal ion binding	molecular_function	GO:0046872	IPR001731	Delta-aminolevulinic acid dehydratase	SMART	SM01004	Delta-aminolevulinic acid dehydratase
23	4.2.1.24	Porphobilinogen synthase.	2 5-aminolevulinate = porphobilinogen + 2 H(2)O.	Zinc.	Susceptibility to lead poisoning; MIM:125270. Acute hepatic porphyria; MIM:125270.	Porphyrin and chlorophyll metabolism	Metabolism of Cofactors and Vitamins	METABOLIC	101	KOG2794	Delta-aminolevulinic acid dehydratase	Coenzyme transport and metabolism	METABOLISM	21295	metal ion binding	molecular_function	GO:0046872	\N	\N	SUPERFAMILY	SSF51569	\N
24	4.2.1.24	Porphobilinogen synthase.	2 5-aminolevulinate = porphobilinogen + 2 H(2)O.	Zinc.	Susceptibility to lead poisoning; MIM:125270. Acute hepatic porphyria; MIM:125270.	Porphyrin and chlorophyll metabolism	Metabolism of Cofactors and Vitamins	METABOLIC	102	KOG2794	Delta-aminolevulinic acid dehydratase	Coenzyme transport and metabolism	METABOLISM	21295	metal ion binding	molecular_function	GO:0046872	IPR001731	Delta-aminolevulinic acid dehydratase	HMMPfam	PF00490	Delta-aminolevulinic acid dehydratase
24	4.2.1.24	Porphobilinogen synthase.	2 5-aminolevulinate = porphobilinogen + 2 H(2)O.	Zinc.	Susceptibility to lead poisoning; MIM:125270. Acute hepatic porphyria; MIM:125270.	Porphyrin and chlorophyll metabolism	Metabolism of Cofactors and Vitamins	METABOLIC	102	KOG2794	Delta-aminolevulinic acid dehydratase	Coenzyme transport and metabolism	METABOLISM	21295	metal ion binding	molecular_function	GO:0046872	IPR001731	Delta-aminolevulinic acid dehydratase	PIRSF	PIRSF001415	\N
24	4.2.1.24	Porphobilinogen synthase.	2 5-aminolevulinate = porphobilinogen + 2 H(2)O.	Zinc.	Susceptibility to lead poisoning; MIM:125270. Acute hepatic porphyria; MIM:125270.	Porphyrin and chlorophyll metabolism	Metabolism of Cofactors and Vitamins	METABOLIC	102	KOG2794	Delta-aminolevulinic acid dehydratase	Coenzyme transport and metabolism	METABOLISM	21295	metal ion binding	molecular_function	GO:0046872	IPR001731	Delta-aminolevulinic acid dehydratase	PRINTS	PR00144	Delta-aminolevulinic acid dehydratase signature
24	4.2.1.24	Porphobilinogen synthase.	2 5-aminolevulinate = porphobilinogen + 2 H(2)O.	Zinc.	Susceptibility to lead poisoning; MIM:125270. Acute hepatic porphyria; MIM:125270.	Porphyrin and chlorophyll metabolism	Metabolism of Cofactors and Vitamins	METABOLIC	102	KOG2794	Delta-aminolevulinic acid dehydratase	Coenzyme transport and metabolism	METABOLISM	21295	metal ion binding	molecular_function	GO:0046872	IPR030656	Delta-aminolevulinic acid dehydratase, active site	ProSitePatterns	PS00169	Delta-aminolevulinic acid dehydratase active site.
24	4.2.1.24	Porphobilinogen synthase.	2 5-aminolevulinate = porphobilinogen + 2 H(2)O.	Zinc.	Susceptibility to lead poisoning; MIM:125270. Acute hepatic porphyria; MIM:125270.	Porphyrin and chlorophyll metabolism	Metabolism of Cofactors and Vitamins	METABOLIC	102	KOG2794	Delta-aminolevulinic acid dehydratase	Coenzyme transport and metabolism	METABOLISM	21295	metal ion binding	molecular_function	GO:0046872	IPR001731	Delta-aminolevulinic acid dehydratase	SMART	SM01004	Delta-aminolevulinic acid dehydratase
24	4.2.1.24	Porphobilinogen synthase.	2 5-aminolevulinate = porphobilinogen + 2 H(2)O.	Zinc.	Susceptibility to lead poisoning; MIM:125270. Acute hepatic porphyria; MIM:125270.	Porphyrin and chlorophyll metabolism	Metabolism of Cofactors and Vitamins	METABOLIC	102	KOG2794	Delta-aminolevulinic acid dehydratase	Coenzyme transport and metabolism	METABOLISM	21295	metal ion binding	molecular_function	GO:0046872	\N	\N	SUPERFAMILY	SSF51569	\N
24	4.2.1.24	Porphobilinogen synthase.	2 5-aminolevulinate = porphobilinogen + 2 H(2)O.	Zinc.	Susceptibility to lead poisoning; MIM:125270. Acute hepatic porphyria; MIM:125270.	Porphyrin and chlorophyll metabolism	Metabolism of Cofactors and Vitamins	METABOLIC	102	KOG2794	Delta-aminolevulinic acid dehydratase	Coenzyme transport and metabolism	METABOLISM	3028	porphobilinogen synthase activity	molecular_function	GO:0004655	IPR001731	Delta-aminolevulinic acid dehydratase	HMMPfam	PF00490	Delta-aminolevulinic acid dehydratase
24	4.2.1.24	Porphobilinogen synthase.	2 5-aminolevulinate = porphobilinogen + 2 H(2)O.	Zinc.	Susceptibility to lead poisoning; MIM:125270. Acute hepatic porphyria; MIM:125270.	Porphyrin and chlorophyll metabolism	Metabolism of Cofactors and Vitamins	METABOLIC	102	KOG2794	Delta-aminolevulinic acid dehydratase	Coenzyme transport and metabolism	METABOLISM	3028	porphobilinogen synthase activity	molecular_function	GO:0004655	IPR001731	Delta-aminolevulinic acid dehydratase	PIRSF	PIRSF001415	\N
24	4.2.1.24	Porphobilinogen synthase.	2 5-aminolevulinate = porphobilinogen + 2 H(2)O.	Zinc.	Susceptibility to lead poisoning; MIM:125270. Acute hepatic porphyria; MIM:125270.	Porphyrin and chlorophyll metabolism	Metabolism of Cofactors and Vitamins	METABOLIC	102	KOG2794	Delta-aminolevulinic acid dehydratase	Coenzyme transport and metabolism	METABOLISM	3028	porphobilinogen synthase activity	molecular_function	GO:0004655	IPR001731	Delta-aminolevulinic acid dehydratase	PRINTS	PR00144	Delta-aminolevulinic acid dehydratase signature
24	4.2.1.24	Porphobilinogen synthase.	2 5-aminolevulinate = porphobilinogen + 2 H(2)O.	Zinc.	Susceptibility to lead poisoning; MIM:125270. Acute hepatic porphyria; MIM:125270.	Porphyrin and chlorophyll metabolism	Metabolism of Cofactors and Vitamins	METABOLIC	102	KOG2794	Delta-aminolevulinic acid dehydratase	Coenzyme transport and metabolism	METABOLISM	3028	porphobilinogen synthase activity	molecular_function	GO:0004655	IPR030656	Delta-aminolevulinic acid dehydratase, active site	ProSitePatterns	PS00169	Delta-aminolevulinic acid dehydratase active site.
24	4.2.1.24	Porphobilinogen synthase.	2 5-aminolevulinate = porphobilinogen + 2 H(2)O.	Zinc.	Susceptibility to lead poisoning; MIM:125270. Acute hepatic porphyria; MIM:125270.	Porphyrin and chlorophyll metabolism	Metabolism of Cofactors and Vitamins	METABOLIC	102	KOG2794	Delta-aminolevulinic acid dehydratase	Coenzyme transport and metabolism	METABOLISM	3028	porphobilinogen synthase activity	molecular_function	GO:0004655	IPR001731	Delta-aminolevulinic acid dehydratase	SMART	SM01004	Delta-aminolevulinic acid dehydratase
24	4.2.1.24	Porphobilinogen synthase.	2 5-aminolevulinate = porphobilinogen + 2 H(2)O.	Zinc.	Susceptibility to lead poisoning; MIM:125270. Acute hepatic porphyria; MIM:125270.	Porphyrin and chlorophyll metabolism	Metabolism of Cofactors and Vitamins	METABOLIC	102	KOG2794	Delta-aminolevulinic acid dehydratase	Coenzyme transport and metabolism	METABOLISM	3028	porphobilinogen synthase activity	molecular_function	GO:0004655	\N	\N	SUPERFAMILY	SSF51569	\N
24	4.2.1.24	Porphobilinogen synthase.	2 5-aminolevulinate = porphobilinogen + 2 H(2)O.	Zinc.	Susceptibility to lead poisoning; MIM:125270. Acute hepatic porphyria; MIM:125270.	Porphyrin and chlorophyll metabolism	Metabolism of Cofactors and Vitamins	METABOLIC	102	KOG2794	Delta-aminolevulinic acid dehydratase	Coenzyme transport and metabolism	METABOLISM	15848	tetrapyrrole biosynthetic process	biological_process	GO:0033014	IPR001731	Delta-aminolevulinic acid dehydratase	HMMPfam	PF00490	Delta-aminolevulinic acid dehydratase
24	4.2.1.24	Porphobilinogen synthase.	2 5-aminolevulinate = porphobilinogen + 2 H(2)O.	Zinc.	Susceptibility to lead poisoning; MIM:125270. Acute hepatic porphyria; MIM:125270.	Porphyrin and chlorophyll metabolism	Metabolism of Cofactors and Vitamins	METABOLIC	102	KOG2794	Delta-aminolevulinic acid dehydratase	Coenzyme transport and metabolism	METABOLISM	15848	tetrapyrrole biosynthetic process	biological_process	GO:0033014	IPR001731	Delta-aminolevulinic acid dehydratase	PIRSF	PIRSF001415	\N
24	4.2.1.24	Porphobilinogen synthase.	2 5-aminolevulinate = porphobilinogen + 2 H(2)O.	Zinc.	Susceptibility to lead poisoning; MIM:125270. Acute hepatic porphyria; MIM:125270.	Porphyrin and chlorophyll metabolism	Metabolism of Cofactors and Vitamins	METABOLIC	102	KOG2794	Delta-aminolevulinic acid dehydratase	Coenzyme transport and metabolism	METABOLISM	15848	tetrapyrrole biosynthetic process	biological_process	GO:0033014	IPR001731	Delta-aminolevulinic acid dehydratase	PRINTS	PR00144	Delta-aminolevulinic acid dehydratase signature
24	4.2.1.24	Porphobilinogen synthase.	2 5-aminolevulinate = porphobilinogen + 2 H(2)O.	Zinc.	Susceptibility to lead poisoning; MIM:125270. Acute hepatic porphyria; MIM:125270.	Porphyrin and chlorophyll metabolism	Metabolism of Cofactors and Vitamins	METABOLIC	102	KOG2794	Delta-aminolevulinic acid dehydratase	Coenzyme transport and metabolism	METABOLISM	15848	tetrapyrrole biosynthetic process	biological_process	GO:0033014	IPR030656	Delta-aminolevulinic acid dehydratase, active site	ProSitePatterns	PS00169	Delta-aminolevulinic acid dehydratase active site.
24	4.2.1.24	Porphobilinogen synthase.	2 5-aminolevulinate = porphobilinogen + 2 H(2)O.	Zinc.	Susceptibility to lead poisoning; MIM:125270. Acute hepatic porphyria; MIM:125270.	Porphyrin and chlorophyll metabolism	Metabolism of Cofactors and Vitamins	METABOLIC	102	KOG2794	Delta-aminolevulinic acid dehydratase	Coenzyme transport and metabolism	METABOLISM	15848	tetrapyrrole biosynthetic process	biological_process	GO:0033014	IPR001731	Delta-aminolevulinic acid dehydratase	SMART	SM01004	Delta-aminolevulinic acid dehydratase
24	4.2.1.24	Porphobilinogen synthase.	2 5-aminolevulinate = porphobilinogen + 2 H(2)O.	Zinc.	Susceptibility to lead poisoning; MIM:125270. Acute hepatic porphyria; MIM:125270.	Porphyrin and chlorophyll metabolism	Metabolism of Cofactors and Vitamins	METABOLIC	102	KOG2794	Delta-aminolevulinic acid dehydratase	Coenzyme transport and metabolism	METABOLISM	15848	tetrapyrrole biosynthetic process	biological_process	GO:0033014	\N	\N	SUPERFAMILY	SSF51569	\N
25																		\N	\N	HMMPfam	PF13460	NADH(P)-binding
25																		\N	\N	SUPERFAMILY	SSF51735	\N
26									104	KOG4652	HORMA domain	Chromatin structure and dynamics	INFORMATION STORAGE AND PROCESSING	5160	mitosis	biological_process	GO:0007067	IPR003511	DNA-binding HORMA	HMMPfam	PF02301	HORMA domain
26									104	KOG4652	HORMA domain	Chromatin structure and dynamics	INFORMATION STORAGE AND PROCESSING	5160	mitosis	biological_process	GO:0007067	IPR003511	DNA-binding HORMA	ProSiteProfiles	PS50815	HORMA domain profile.
26									104	KOG4652	HORMA domain	Chromatin structure and dynamics	INFORMATION STORAGE AND PROCESSING	5160	mitosis	biological_process	GO:0007067	IPR003511	DNA-binding HORMA	SUPERFAMILY	SSF56019	\N
26									104	KOG4652	HORMA domain	Chromatin structure and dynamics	INFORMATION STORAGE AND PROCESSING	5160	mitosis	biological_process	GO:0007067	IPR011011	Zinc finger, FYVE/PHD-type	SUPERFAMILY	SSF57903	\N
26									104	KOG4652	HORMA domain	Chromatin structure and dynamics	INFORMATION STORAGE AND PROCESSING	5939	zinc ion binding	molecular_function	GO:0008270	IPR003511	DNA-binding HORMA	HMMPfam	PF02301	HORMA domain
26									104	KOG4652	HORMA domain	Chromatin structure and dynamics	INFORMATION STORAGE AND PROCESSING	5939	zinc ion binding	molecular_function	GO:0008270	IPR003511	DNA-binding HORMA	ProSiteProfiles	PS50815	HORMA domain profile.
26									104	KOG4652	HORMA domain	Chromatin structure and dynamics	INFORMATION STORAGE AND PROCESSING	5939	zinc ion binding	molecular_function	GO:0008270	IPR003511	DNA-binding HORMA	SUPERFAMILY	SSF56019	\N
26									104	KOG4652	HORMA domain	Chromatin structure and dynamics	INFORMATION STORAGE AND PROCESSING	5939	zinc ion binding	molecular_function	GO:0008270	IPR011011	Zinc finger, FYVE/PHD-type	SUPERFAMILY	SSF57903	\N
27									105	KOG1901	Uncharacterized high-glucose-regulated protein	General function prediction only	POORLY CHARACTERIZED					IPR007275	YTH domain	HMMPfam	PF04146	YT521-B-like domain
27									105	KOG1901	Uncharacterized high-glucose-regulated protein	General function prediction only	POORLY CHARACTERIZED					IPR007275	YTH domain	ProSiteProfiles	PS50882	YTH domain profile.
28									106	KOG1901	Uncharacterized high-glucose-regulated protein	General function prediction only	POORLY CHARACTERIZED					IPR007275	YTH domain	HMMPfam	PF04146	YT521-B-like domain
28									106	KOG1901	Uncharacterized high-glucose-regulated protein	General function prediction only	POORLY CHARACTERIZED					IPR007275	YTH domain	ProSiteProfiles	PS50882	YTH domain profile.
29									107	KOG1901	Uncharacterized high-glucose-regulated protein	General function prediction only	POORLY CHARACTERIZED					IPR007275	YTH domain	HMMPfam	PF04146	YT521-B-like domain
29									107	KOG1901	Uncharacterized high-glucose-regulated protein	General function prediction only	POORLY CHARACTERIZED					IPR007275	YTH domain	ProSiteProfiles	PS50882	YTH domain profile.
30									108	KOG1901	Uncharacterized high-glucose-regulated protein	General function prediction only	POORLY CHARACTERIZED					IPR007275	YTH domain	HMMPfam	PF04146	YT521-B-like domain
30									108	KOG1901	Uncharacterized high-glucose-regulated protein	General function prediction only	POORLY CHARACTERIZED					IPR007275	YTH domain	ProSiteProfiles	PS50882	YTH domain profile.
31									109	KOG1901	Uncharacterized high-glucose-regulated protein	General function prediction only	POORLY CHARACTERIZED					IPR007275	YTH domain	HMMPfam	PF04146	YT521-B-like domain
31									109	KOG1901	Uncharacterized high-glucose-regulated protein	General function prediction only	POORLY CHARACTERIZED					IPR007275	YTH domain	ProSiteProfiles	PS50882	YTH domain profile.
32									110	KOG1901	Uncharacterized high-glucose-regulated protein	General function prediction only	POORLY CHARACTERIZED					IPR007275	YTH domain	HMMPfam	PF04146	YT521-B-like domain
32									110	KOG1901	Uncharacterized high-glucose-regulated protein	General function prediction only	POORLY CHARACTERIZED					IPR007275	YTH domain	ProSiteProfiles	PS50882	YTH domain profile.
33									111	KOG1901	Uncharacterized high-glucose-regulated protein	General function prediction only	POORLY CHARACTERIZED					IPR007275	YTH domain	HMMPfam	PF04146	YT521-B-like domain
33									111	KOG1901	Uncharacterized high-glucose-regulated protein	General function prediction only	POORLY CHARACTERIZED					IPR007275	YTH domain	ProSiteProfiles	PS50882	YTH domain profile.
34									112	KOG1901	Uncharacterized high-glucose-regulated protein	General function prediction only	POORLY CHARACTERIZED					IPR007275	YTH domain	HMMPfam	PF04146	YT521-B-like domain
34									112	KOG1901	Uncharacterized high-glucose-regulated protein	General function prediction only	POORLY CHARACTERIZED					IPR007275	YTH domain	ProSiteProfiles	PS50882	YTH domain profile.
35									113	KOG1901	Uncharacterized high-glucose-regulated protein	General function prediction only	POORLY CHARACTERIZED					IPR007275	YTH domain	HMMPfam	PF04146	YT521-B-like domain
35									113	KOG1901	Uncharacterized high-glucose-regulated protein	General function prediction only	POORLY CHARACTERIZED					IPR007275	YTH domain	ProSiteProfiles	PS50882	YTH domain profile.
36									114	KOG1901	Uncharacterized high-glucose-regulated protein	General function prediction only	POORLY CHARACTERIZED					IPR007275	YTH domain	HMMPfam	PF04146	YT521-B-like domain
36									114	KOG1901	Uncharacterized high-glucose-regulated protein	General function prediction only	POORLY CHARACTERIZED					IPR007275	YTH domain	ProSiteProfiles	PS50882	YTH domain profile.
37									115	KOG1901	Uncharacterized high-glucose-regulated protein	General function prediction only	POORLY CHARACTERIZED					IPR007275	YTH domain	HMMPfam	PF04146	YT521-B-like domain
37									115	KOG1901	Uncharacterized high-glucose-regulated protein	General function prediction only	POORLY CHARACTERIZED					IPR007275	YTH domain	ProSiteProfiles	PS50882	YTH domain profile.
38									116	KOG1901	Uncharacterized high-glucose-regulated protein	General function prediction only	POORLY CHARACTERIZED					IPR007275	YTH domain	HMMPfam	PF04146	YT521-B-like domain
38									116	KOG1901	Uncharacterized high-glucose-regulated protein	General function prediction only	POORLY CHARACTERIZED					IPR007275	YTH domain	ProSiteProfiles	PS50882	YTH domain profile.
39									117	KOG1901	Uncharacterized high-glucose-regulated protein	General function prediction only	POORLY CHARACTERIZED					IPR007275	YTH domain	HMMPfam	PF04146	YT521-B-like domain
39									117	KOG1901	Uncharacterized high-glucose-regulated protein	General function prediction only	POORLY CHARACTERIZED					IPR007275	YTH domain	ProSiteProfiles	PS50882	YTH domain profile.
40									118	KOG1901	Uncharacterized high-glucose-regulated protein	General function prediction only	POORLY CHARACTERIZED					IPR007275	YTH domain	HMMPfam	PF04146	YT521-B-like domain
40									118	KOG1901	Uncharacterized high-glucose-regulated protein	General function prediction only	POORLY CHARACTERIZED					IPR007275	YTH domain	ProSiteProfiles	PS50882	YTH domain profile.
41									119	KOG1901	Uncharacterized high-glucose-regulated protein	General function prediction only	POORLY CHARACTERIZED					IPR007275	YTH domain	HMMPfam	PF04146	YT521-B-like domain
41									119	KOG1901	Uncharacterized high-glucose-regulated protein	General function prediction only	POORLY CHARACTERIZED					IPR007275	YTH domain	ProSiteProfiles	PS50882	YTH domain profile.
42									120	KOG1901	Uncharacterized high-glucose-regulated protein	General function prediction only	POORLY CHARACTERIZED					IPR007275	YTH domain	HMMPfam	PF04146	YT521-B-like domain
42									120	KOG1901	Uncharacterized high-glucose-regulated protein	General function prediction only	POORLY CHARACTERIZED					IPR007275	YTH domain	ProSiteProfiles	PS50882	YTH domain profile.
43									121	KOG1901	Uncharacterized high-glucose-regulated protein	General function prediction only	POORLY CHARACTERIZED					IPR007275	YTH domain	HMMPfam	PF04146	YT521-B-like domain
43									121	KOG1901	Uncharacterized high-glucose-regulated protein	General function prediction only	POORLY CHARACTERIZED					IPR007275	YTH domain	ProSiteProfiles	PS50882	YTH domain profile.
44									122	KOG1901	Uncharacterized high-glucose-regulated protein	General function prediction only	POORLY CHARACTERIZED					IPR007275	YTH domain	HMMPfam	PF04146	YT521-B-like domain
44									122	KOG1901	Uncharacterized high-glucose-regulated protein	General function prediction only	POORLY CHARACTERIZED					IPR007275	YTH domain	ProSiteProfiles	PS50882	YTH domain profile.
45									123	KOG1901	Uncharacterized high-glucose-regulated protein	General function prediction only	POORLY CHARACTERIZED					IPR007275	YTH domain	HMMPfam	PF04146	YT521-B-like domain
45									123	KOG1901	Uncharacterized high-glucose-regulated protein	General function prediction only	POORLY CHARACTERIZED					IPR007275	YTH domain	ProSiteProfiles	PS50882	YTH domain profile.
46	3.4.24.-	Metalloendopeptidases.	\N	\N	\N	\N	\N	\N	124	KOG0734	AAA+-type ATPase containing the peptidase M41 domain	Posttranslational modification, protein turnover, chaperones	CELLULAR PROCESSES AND SIGNALING	13282	matrilysin-2 activity	molecular_function	GO:0030402	IPR003959	ATPase, AAA-type, core	HMMPfam	PF00004	ATPase family associated with various cellular activities (AAA)
46	3.4.24.-	Metalloendopeptidases.	\N	\N	\N	\N	\N	\N	124	KOG0734	AAA+-type ATPase containing the peptidase M41 domain	Posttranslational modification, protein turnover, chaperones	CELLULAR PROCESSES AND SIGNALING	13282	matrilysin-2 activity	molecular_function	GO:0030402	IPR000642	Peptidase M41	HMMPfam	PF01434	Peptidase family M41
46	3.4.24.-	Metalloendopeptidases.	\N	\N	\N	\N	\N	\N	124	KOG0734	AAA+-type ATPase containing the peptidase M41 domain	Posttranslational modification, protein turnover, chaperones	CELLULAR PROCESSES AND SIGNALING	13282	matrilysin-2 activity	molecular_function	GO:0030402	IPR003593	AAA+ ATPase domain	SMART	SM00382	ATPases associated with a variety of cellular activities
46	3.4.24.-	Metalloendopeptidases.	\N	\N	\N	\N	\N	\N	124	KOG0734	AAA+-type ATPase containing the peptidase M41 domain	Posttranslational modification, protein turnover, chaperones	CELLULAR PROCESSES AND SIGNALING	13282	matrilysin-2 activity	molecular_function	GO:0030402	\N	\N	SUPERFAMILY	SSF140990	\N
46	3.4.24.-	Metalloendopeptidases.	\N	\N	\N	\N	\N	\N	124	KOG0734	AAA+-type ATPase containing the peptidase M41 domain	Posttranslational modification, protein turnover, chaperones	CELLULAR PROCESSES AND SIGNALING	13282	matrilysin-2 activity	molecular_function	GO:0030402	IPR027417	P-loop containing nucleoside triphosphate hydrolase	SUPERFAMILY	SSF52540	\N
46	3.4.24.-	Metalloendopeptidases.	\N	\N	\N	\N	\N	\N	124	KOG0734	AAA+-type ATPase containing the peptidase M41 domain	Posttranslational modification, protein turnover, chaperones	CELLULAR PROCESSES AND SIGNALING	13282	matrilysin-2 activity	molecular_function	GO:0030402	IPR005936	Peptidase, FtsH	TIGRFAM	TIGR01241	FtsH_fam: ATP-dependent metallopeptidase HflB
46	3.4.24.-	Metalloendopeptidases.	\N	\N	\N	\N	\N	\N	124	KOG0734	AAA+-type ATPase containing the peptidase M41 domain	Posttranslational modification, protein turnover, chaperones	CELLULAR PROCESSES AND SIGNALING	10269	nucleoside-triphosphatase activity	molecular_function	GO:0017111	IPR003959	ATPase, AAA-type, core	HMMPfam	PF00004	ATPase family associated with various cellular activities (AAA)
46	3.4.24.-	Metalloendopeptidases.	\N	\N	\N	\N	\N	\N	124	KOG0734	AAA+-type ATPase containing the peptidase M41 domain	Posttranslational modification, protein turnover, chaperones	CELLULAR PROCESSES AND SIGNALING	10269	nucleoside-triphosphatase activity	molecular_function	GO:0017111	IPR000642	Peptidase M41	HMMPfam	PF01434	Peptidase family M41
46	3.4.24.-	Metalloendopeptidases.	\N	\N	\N	\N	\N	\N	124	KOG0734	AAA+-type ATPase containing the peptidase M41 domain	Posttranslational modification, protein turnover, chaperones	CELLULAR PROCESSES AND SIGNALING	10269	nucleoside-triphosphatase activity	molecular_function	GO:0017111	IPR003593	AAA+ ATPase domain	SMART	SM00382	ATPases associated with a variety of cellular activities
46	3.4.24.-	Metalloendopeptidases.	\N	\N	\N	\N	\N	\N	124	KOG0734	AAA+-type ATPase containing the peptidase M41 domain	Posttranslational modification, protein turnover, chaperones	CELLULAR PROCESSES AND SIGNALING	10269	nucleoside-triphosphatase activity	molecular_function	GO:0017111	\N	\N	SUPERFAMILY	SSF140990	\N
46	3.4.24.-	Metalloendopeptidases.	\N	\N	\N	\N	\N	\N	124	KOG0734	AAA+-type ATPase containing the peptidase M41 domain	Posttranslational modification, protein turnover, chaperones	CELLULAR PROCESSES AND SIGNALING	10269	nucleoside-triphosphatase activity	molecular_function	GO:0017111	IPR027417	P-loop containing nucleoside triphosphate hydrolase	SUPERFAMILY	SSF52540	\N
46	3.4.24.-	Metalloendopeptidases.	\N	\N	\N	\N	\N	\N	124	KOG0734	AAA+-type ATPase containing the peptidase M41 domain	Posttranslational modification, protein turnover, chaperones	CELLULAR PROCESSES AND SIGNALING	10269	nucleoside-triphosphatase activity	molecular_function	GO:0017111	IPR005936	Peptidase, FtsH	TIGRFAM	TIGR01241	FtsH_fam: ATP-dependent metallopeptidase HflB
46	3.4.24.-	Metalloendopeptidases.	\N	\N	\N	\N	\N	\N	124	KOG0734	AAA+-type ATPase containing the peptidase M41 domain	Posttranslational modification, protein turnover, chaperones	CELLULAR PROCESSES AND SIGNALING	9320	membrane	cellular_component	GO:0016020	IPR003959	ATPase, AAA-type, core	HMMPfam	PF00004	ATPase family associated with various cellular activities (AAA)
46	3.4.24.-	Metalloendopeptidases.	\N	\N	\N	\N	\N	\N	124	KOG0734	AAA+-type ATPase containing the peptidase M41 domain	Posttranslational modification, protein turnover, chaperones	CELLULAR PROCESSES AND SIGNALING	9320	membrane	cellular_component	GO:0016020	IPR000642	Peptidase M41	HMMPfam	PF01434	Peptidase family M41
46	3.4.24.-	Metalloendopeptidases.	\N	\N	\N	\N	\N	\N	124	KOG0734	AAA+-type ATPase containing the peptidase M41 domain	Posttranslational modification, protein turnover, chaperones	CELLULAR PROCESSES AND SIGNALING	9320	membrane	cellular_component	GO:0016020	IPR003593	AAA+ ATPase domain	SMART	SM00382	ATPases associated with a variety of cellular activities
46	3.4.24.-	Metalloendopeptidases.	\N	\N	\N	\N	\N	\N	124	KOG0734	AAA+-type ATPase containing the peptidase M41 domain	Posttranslational modification, protein turnover, chaperones	CELLULAR PROCESSES AND SIGNALING	9320	membrane	cellular_component	GO:0016020	\N	\N	SUPERFAMILY	SSF140990	\N
46	3.4.24.-	Metalloendopeptidases.	\N	\N	\N	\N	\N	\N	124	KOG0734	AAA+-type ATPase containing the peptidase M41 domain	Posttranslational modification, protein turnover, chaperones	CELLULAR PROCESSES AND SIGNALING	9320	membrane	cellular_component	GO:0016020	IPR027417	P-loop containing nucleoside triphosphate hydrolase	SUPERFAMILY	SSF52540	\N
46	3.4.24.-	Metalloendopeptidases.	\N	\N	\N	\N	\N	\N	124	KOG0734	AAA+-type ATPase containing the peptidase M41 domain	Posttranslational modification, protein turnover, chaperones	CELLULAR PROCESSES AND SIGNALING	9320	membrane	cellular_component	GO:0016020	IPR005936	Peptidase, FtsH	TIGRFAM	TIGR01241	FtsH_fam: ATP-dependent metallopeptidase HflB
46	3.4.24.-	Metalloendopeptidases.	\N	\N	\N	\N	\N	\N	124	KOG0734	AAA+-type ATPase containing the peptidase M41 domain	Posttranslational modification, protein turnover, chaperones	CELLULAR PROCESSES AND SIGNALING	3736	ATP binding	molecular_function	GO:0005524	IPR003959	ATPase, AAA-type, core	HMMPfam	PF00004	ATPase family associated with various cellular activities (AAA)
46	3.4.24.-	Metalloendopeptidases.	\N	\N	\N	\N	\N	\N	124	KOG0734	AAA+-type ATPase containing the peptidase M41 domain	Posttranslational modification, protein turnover, chaperones	CELLULAR PROCESSES AND SIGNALING	3736	ATP binding	molecular_function	GO:0005524	IPR000642	Peptidase M41	HMMPfam	PF01434	Peptidase family M41
46	3.4.24.-	Metalloendopeptidases.	\N	\N	\N	\N	\N	\N	124	KOG0734	AAA+-type ATPase containing the peptidase M41 domain	Posttranslational modification, protein turnover, chaperones	CELLULAR PROCESSES AND SIGNALING	3736	ATP binding	molecular_function	GO:0005524	IPR003593	AAA+ ATPase domain	SMART	SM00382	ATPases associated with a variety of cellular activities
46	3.4.24.-	Metalloendopeptidases.	\N	\N	\N	\N	\N	\N	124	KOG0734	AAA+-type ATPase containing the peptidase M41 domain	Posttranslational modification, protein turnover, chaperones	CELLULAR PROCESSES AND SIGNALING	3736	ATP binding	molecular_function	GO:0005524	\N	\N	SUPERFAMILY	SSF140990	\N
46	3.4.24.-	Metalloendopeptidases.	\N	\N	\N	\N	\N	\N	124	KOG0734	AAA+-type ATPase containing the peptidase M41 domain	Posttranslational modification, protein turnover, chaperones	CELLULAR PROCESSES AND SIGNALING	3736	ATP binding	molecular_function	GO:0005524	IPR027417	P-loop containing nucleoside triphosphate hydrolase	SUPERFAMILY	SSF52540	\N
46	3.4.24.-	Metalloendopeptidases.	\N	\N	\N	\N	\N	\N	124	KOG0734	AAA+-type ATPase containing the peptidase M41 domain	Posttranslational modification, protein turnover, chaperones	CELLULAR PROCESSES AND SIGNALING	3736	ATP binding	molecular_function	GO:0005524	IPR005936	Peptidase, FtsH	TIGRFAM	TIGR01241	FtsH_fam: ATP-dependent metallopeptidase HflB
46	3.4.24.-	Metalloendopeptidases.	\N	\N	\N	\N	\N	\N	124	KOG0734	AAA+-type ATPase containing the peptidase M41 domain	Posttranslational modification, protein turnover, chaperones	CELLULAR PROCESSES AND SIGNALING	2658	metalloendopeptidase activity	molecular_function	GO:0004222	IPR003959	ATPase, AAA-type, core	HMMPfam	PF00004	ATPase family associated with various cellular activities (AAA)
46	3.4.24.-	Metalloendopeptidases.	\N	\N	\N	\N	\N	\N	124	KOG0734	AAA+-type ATPase containing the peptidase M41 domain	Posttranslational modification, protein turnover, chaperones	CELLULAR PROCESSES AND SIGNALING	2658	metalloendopeptidase activity	molecular_function	GO:0004222	IPR000642	Peptidase M41	HMMPfam	PF01434	Peptidase family M41
46	3.4.24.-	Metalloendopeptidases.	\N	\N	\N	\N	\N	\N	124	KOG0734	AAA+-type ATPase containing the peptidase M41 domain	Posttranslational modification, protein turnover, chaperones	CELLULAR PROCESSES AND SIGNALING	2658	metalloendopeptidase activity	molecular_function	GO:0004222	IPR003593	AAA+ ATPase domain	SMART	SM00382	ATPases associated with a variety of cellular activities
46	3.4.24.-	Metalloendopeptidases.	\N	\N	\N	\N	\N	\N	124	KOG0734	AAA+-type ATPase containing the peptidase M41 domain	Posttranslational modification, protein turnover, chaperones	CELLULAR PROCESSES AND SIGNALING	2658	metalloendopeptidase activity	molecular_function	GO:0004222	\N	\N	SUPERFAMILY	SSF140990	\N
46	3.4.24.-	Metalloendopeptidases.	\N	\N	\N	\N	\N	\N	124	KOG0734	AAA+-type ATPase containing the peptidase M41 domain	Posttranslational modification, protein turnover, chaperones	CELLULAR PROCESSES AND SIGNALING	2658	metalloendopeptidase activity	molecular_function	GO:0004222	IPR027417	P-loop containing nucleoside triphosphate hydrolase	SUPERFAMILY	SSF52540	\N
46	3.4.24.-	Metalloendopeptidases.	\N	\N	\N	\N	\N	\N	124	KOG0734	AAA+-type ATPase containing the peptidase M41 domain	Posttranslational modification, protein turnover, chaperones	CELLULAR PROCESSES AND SIGNALING	2658	metalloendopeptidase activity	molecular_function	GO:0004222	IPR005936	Peptidase, FtsH	TIGRFAM	TIGR01241	FtsH_fam: ATP-dependent metallopeptidase HflB
46	3.4.24.-	Metalloendopeptidases.	\N	\N	\N	\N	\N	\N	124	KOG0734	AAA+-type ATPase containing the peptidase M41 domain	Posttranslational modification, protein turnover, chaperones	CELLULAR PROCESSES AND SIGNALING	5987	prenyl protein specific endopeptidase activity	molecular_function	GO:0008319	IPR003959	ATPase, AAA-type, core	HMMPfam	PF00004	ATPase family associated with various cellular activities (AAA)
46	3.4.24.-	Metalloendopeptidases.	\N	\N	\N	\N	\N	\N	124	KOG0734	AAA+-type ATPase containing the peptidase M41 domain	Posttranslational modification, protein turnover, chaperones	CELLULAR PROCESSES AND SIGNALING	5987	prenyl protein specific endopeptidase activity	molecular_function	GO:0008319	IPR000642	Peptidase M41	HMMPfam	PF01434	Peptidase family M41
46	3.4.24.-	Metalloendopeptidases.	\N	\N	\N	\N	\N	\N	124	KOG0734	AAA+-type ATPase containing the peptidase M41 domain	Posttranslational modification, protein turnover, chaperones	CELLULAR PROCESSES AND SIGNALING	5987	prenyl protein specific endopeptidase activity	molecular_function	GO:0008319	IPR003593	AAA+ ATPase domain	SMART	SM00382	ATPases associated with a variety of cellular activities
46	3.4.24.-	Metalloendopeptidases.	\N	\N	\N	\N	\N	\N	124	KOG0734	AAA+-type ATPase containing the peptidase M41 domain	Posttranslational modification, protein turnover, chaperones	CELLULAR PROCESSES AND SIGNALING	5987	prenyl protein specific endopeptidase activity	molecular_function	GO:0008319	\N	\N	SUPERFAMILY	SSF140990	\N
46	3.4.24.-	Metalloendopeptidases.	\N	\N	\N	\N	\N	\N	124	KOG0734	AAA+-type ATPase containing the peptidase M41 domain	Posttranslational modification, protein turnover, chaperones	CELLULAR PROCESSES AND SIGNALING	5987	prenyl protein specific endopeptidase activity	molecular_function	GO:0008319	IPR027417	P-loop containing nucleoside triphosphate hydrolase	SUPERFAMILY	SSF52540	\N
46	3.4.24.-	Metalloendopeptidases.	\N	\N	\N	\N	\N	\N	124	KOG0734	AAA+-type ATPase containing the peptidase M41 domain	Posttranslational modification, protein turnover, chaperones	CELLULAR PROCESSES AND SIGNALING	5987	prenyl protein specific endopeptidase activity	molecular_function	GO:0008319	IPR005936	Peptidase, FtsH	TIGRFAM	TIGR01241	FtsH_fam: ATP-dependent metallopeptidase HflB
46	3.4.24.-	Metalloendopeptidases.	\N	\N	\N	\N	\N	\N	124	KOG0734	AAA+-type ATPase containing the peptidase M41 domain	Posttranslational modification, protein turnover, chaperones	CELLULAR PROCESSES AND SIGNALING	13056	protein catabolic process	biological_process	GO:0030163	IPR003959	ATPase, AAA-type, core	HMMPfam	PF00004	ATPase family associated with various cellular activities (AAA)
46	3.4.24.-	Metalloendopeptidases.	\N	\N	\N	\N	\N	\N	124	KOG0734	AAA+-type ATPase containing the peptidase M41 domain	Posttranslational modification, protein turnover, chaperones	CELLULAR PROCESSES AND SIGNALING	13056	protein catabolic process	biological_process	GO:0030163	IPR000642	Peptidase M41	HMMPfam	PF01434	Peptidase family M41
46	3.4.24.-	Metalloendopeptidases.	\N	\N	\N	\N	\N	\N	124	KOG0734	AAA+-type ATPase containing the peptidase M41 domain	Posttranslational modification, protein turnover, chaperones	CELLULAR PROCESSES AND SIGNALING	13056	protein catabolic process	biological_process	GO:0030163	IPR003593	AAA+ ATPase domain	SMART	SM00382	ATPases associated with a variety of cellular activities
46	3.4.24.-	Metalloendopeptidases.	\N	\N	\N	\N	\N	\N	124	KOG0734	AAA+-type ATPase containing the peptidase M41 domain	Posttranslational modification, protein turnover, chaperones	CELLULAR PROCESSES AND SIGNALING	13056	protein catabolic process	biological_process	GO:0030163	\N	\N	SUPERFAMILY	SSF140990	\N
46	3.4.24.-	Metalloendopeptidases.	\N	\N	\N	\N	\N	\N	124	KOG0734	AAA+-type ATPase containing the peptidase M41 domain	Posttranslational modification, protein turnover, chaperones	CELLULAR PROCESSES AND SIGNALING	13056	protein catabolic process	biological_process	GO:0030163	IPR027417	P-loop containing nucleoside triphosphate hydrolase	SUPERFAMILY	SSF52540	\N
46	3.4.24.-	Metalloendopeptidases.	\N	\N	\N	\N	\N	\N	124	KOG0734	AAA+-type ATPase containing the peptidase M41 domain	Posttranslational modification, protein turnover, chaperones	CELLULAR PROCESSES AND SIGNALING	13056	protein catabolic process	biological_process	GO:0030163	IPR005936	Peptidase, FtsH	TIGRFAM	TIGR01241	FtsH_fam: ATP-dependent metallopeptidase HflB
46	3.4.24.-	Metalloendopeptidases.	\N	\N	\N	\N	\N	\N	124	KOG0734	AAA+-type ATPase containing the peptidase M41 domain	Posttranslational modification, protein turnover, chaperones	CELLULAR PROCESSES AND SIGNALING	5813	collagenase activity	molecular_function	GO:0008133	IPR003959	ATPase, AAA-type, core	HMMPfam	PF00004	ATPase family associated with various cellular activities (AAA)
46	3.4.24.-	Metalloendopeptidases.	\N	\N	\N	\N	\N	\N	124	KOG0734	AAA+-type ATPase containing the peptidase M41 domain	Posttranslational modification, protein turnover, chaperones	CELLULAR PROCESSES AND SIGNALING	5813	collagenase activity	molecular_function	GO:0008133	IPR000642	Peptidase M41	HMMPfam	PF01434	Peptidase family M41
46	3.4.24.-	Metalloendopeptidases.	\N	\N	\N	\N	\N	\N	124	KOG0734	AAA+-type ATPase containing the peptidase M41 domain	Posttranslational modification, protein turnover, chaperones	CELLULAR PROCESSES AND SIGNALING	5813	collagenase activity	molecular_function	GO:0008133	IPR003593	AAA+ ATPase domain	SMART	SM00382	ATPases associated with a variety of cellular activities
46	3.4.24.-	Metalloendopeptidases.	\N	\N	\N	\N	\N	\N	124	KOG0734	AAA+-type ATPase containing the peptidase M41 domain	Posttranslational modification, protein turnover, chaperones	CELLULAR PROCESSES AND SIGNALING	5813	collagenase activity	molecular_function	GO:0008133	\N	\N	SUPERFAMILY	SSF140990	\N
46	3.4.24.-	Metalloendopeptidases.	\N	\N	\N	\N	\N	\N	124	KOG0734	AAA+-type ATPase containing the peptidase M41 domain	Posttranslational modification, protein turnover, chaperones	CELLULAR PROCESSES AND SIGNALING	5813	collagenase activity	molecular_function	GO:0008133	IPR027417	P-loop containing nucleoside triphosphate hydrolase	SUPERFAMILY	SSF52540	\N
46	3.4.24.-	Metalloendopeptidases.	\N	\N	\N	\N	\N	\N	124	KOG0734	AAA+-type ATPase containing the peptidase M41 domain	Posttranslational modification, protein turnover, chaperones	CELLULAR PROCESSES AND SIGNALING	5813	collagenase activity	molecular_function	GO:0008133	IPR005936	Peptidase, FtsH	TIGRFAM	TIGR01241	FtsH_fam: ATP-dependent metallopeptidase HflB
46	3.4.24.-	Metalloendopeptidases.	\N	\N	\N	\N	\N	\N	124	KOG0734	AAA+-type ATPase containing the peptidase M41 domain	Posttranslational modification, protein turnover, chaperones	CELLULAR PROCESSES AND SIGNALING	4639	proteolysis	biological_process	GO:0006508	IPR003959	ATPase, AAA-type, core	HMMPfam	PF00004	ATPase family associated with various cellular activities (AAA)
46	3.4.24.-	Metalloendopeptidases.	\N	\N	\N	\N	\N	\N	124	KOG0734	AAA+-type ATPase containing the peptidase M41 domain	Posttranslational modification, protein turnover, chaperones	CELLULAR PROCESSES AND SIGNALING	4639	proteolysis	biological_process	GO:0006508	IPR000642	Peptidase M41	HMMPfam	PF01434	Peptidase family M41
46	3.4.24.-	Metalloendopeptidases.	\N	\N	\N	\N	\N	\N	124	KOG0734	AAA+-type ATPase containing the peptidase M41 domain	Posttranslational modification, protein turnover, chaperones	CELLULAR PROCESSES AND SIGNALING	4639	proteolysis	biological_process	GO:0006508	IPR003593	AAA+ ATPase domain	SMART	SM00382	ATPases associated with a variety of cellular activities
46	3.4.24.-	Metalloendopeptidases.	\N	\N	\N	\N	\N	\N	124	KOG0734	AAA+-type ATPase containing the peptidase M41 domain	Posttranslational modification, protein turnover, chaperones	CELLULAR PROCESSES AND SIGNALING	4639	proteolysis	biological_process	GO:0006508	\N	\N	SUPERFAMILY	SSF140990	\N
46	3.4.24.-	Metalloendopeptidases.	\N	\N	\N	\N	\N	\N	124	KOG0734	AAA+-type ATPase containing the peptidase M41 domain	Posttranslational modification, protein turnover, chaperones	CELLULAR PROCESSES AND SIGNALING	4639	proteolysis	biological_process	GO:0006508	IPR027417	P-loop containing nucleoside triphosphate hydrolase	SUPERFAMILY	SSF52540	\N
46	3.4.24.-	Metalloendopeptidases.	\N	\N	\N	\N	\N	\N	124	KOG0734	AAA+-type ATPase containing the peptidase M41 domain	Posttranslational modification, protein turnover, chaperones	CELLULAR PROCESSES AND SIGNALING	4639	proteolysis	biological_process	GO:0006508	IPR005936	Peptidase, FtsH	TIGRFAM	TIGR01241	FtsH_fam: ATP-dependent metallopeptidase HflB
46	3.4.24.-	Metalloendopeptidases.	\N	\N	\N	\N	\N	\N	124	KOG0734	AAA+-type ATPase containing the peptidase M41 domain	Posttranslational modification, protein turnover, chaperones	CELLULAR PROCESSES AND SIGNALING	2679	stromelysin 3 activity	molecular_function	GO:0004249	IPR003959	ATPase, AAA-type, core	HMMPfam	PF00004	ATPase family associated with various cellular activities (AAA)
46	3.4.24.-	Metalloendopeptidases.	\N	\N	\N	\N	\N	\N	124	KOG0734	AAA+-type ATPase containing the peptidase M41 domain	Posttranslational modification, protein turnover, chaperones	CELLULAR PROCESSES AND SIGNALING	2679	stromelysin 3 activity	molecular_function	GO:0004249	IPR000642	Peptidase M41	HMMPfam	PF01434	Peptidase family M41
46	3.4.24.-	Metalloendopeptidases.	\N	\N	\N	\N	\N	\N	124	KOG0734	AAA+-type ATPase containing the peptidase M41 domain	Posttranslational modification, protein turnover, chaperones	CELLULAR PROCESSES AND SIGNALING	2679	stromelysin 3 activity	molecular_function	GO:0004249	IPR003593	AAA+ ATPase domain	SMART	SM00382	ATPases associated with a variety of cellular activities
46	3.4.24.-	Metalloendopeptidases.	\N	\N	\N	\N	\N	\N	124	KOG0734	AAA+-type ATPase containing the peptidase M41 domain	Posttranslational modification, protein turnover, chaperones	CELLULAR PROCESSES AND SIGNALING	2679	stromelysin 3 activity	molecular_function	GO:0004249	\N	\N	SUPERFAMILY	SSF140990	\N
46	3.4.24.-	Metalloendopeptidases.	\N	\N	\N	\N	\N	\N	124	KOG0734	AAA+-type ATPase containing the peptidase M41 domain	Posttranslational modification, protein turnover, chaperones	CELLULAR PROCESSES AND SIGNALING	2679	stromelysin 3 activity	molecular_function	GO:0004249	IPR027417	P-loop containing nucleoside triphosphate hydrolase	SUPERFAMILY	SSF52540	\N
46	3.4.24.-	Metalloendopeptidases.	\N	\N	\N	\N	\N	\N	124	KOG0734	AAA+-type ATPase containing the peptidase M41 domain	Posttranslational modification, protein turnover, chaperones	CELLULAR PROCESSES AND SIGNALING	2679	stromelysin 3 activity	molecular_function	GO:0004249	IPR005936	Peptidase, FtsH	TIGRFAM	TIGR01241	FtsH_fam: ATP-dependent metallopeptidase HflB
46	3.4.24.-	Metalloendopeptidases.	\N	\N	\N	\N	\N	\N	124	KOG0734	AAA+-type ATPase containing the peptidase M41 domain	Posttranslational modification, protein turnover, chaperones	CELLULAR PROCESSES AND SIGNALING	162	nucleotide binding	molecular_function	GO:0000166	IPR003959	ATPase, AAA-type, core	HMMPfam	PF00004	ATPase family associated with various cellular activities (AAA)
46	3.4.24.-	Metalloendopeptidases.	\N	\N	\N	\N	\N	\N	124	KOG0734	AAA+-type ATPase containing the peptidase M41 domain	Posttranslational modification, protein turnover, chaperones	CELLULAR PROCESSES AND SIGNALING	162	nucleotide binding	molecular_function	GO:0000166	IPR000642	Peptidase M41	HMMPfam	PF01434	Peptidase family M41
46	3.4.24.-	Metalloendopeptidases.	\N	\N	\N	\N	\N	\N	124	KOG0734	AAA+-type ATPase containing the peptidase M41 domain	Posttranslational modification, protein turnover, chaperones	CELLULAR PROCESSES AND SIGNALING	162	nucleotide binding	molecular_function	GO:0000166	IPR003593	AAA+ ATPase domain	SMART	SM00382	ATPases associated with a variety of cellular activities
46	3.4.24.-	Metalloendopeptidases.	\N	\N	\N	\N	\N	\N	124	KOG0734	AAA+-type ATPase containing the peptidase M41 domain	Posttranslational modification, protein turnover, chaperones	CELLULAR PROCESSES AND SIGNALING	162	nucleotide binding	molecular_function	GO:0000166	\N	\N	SUPERFAMILY	SSF140990	\N
46	3.4.24.-	Metalloendopeptidases.	\N	\N	\N	\N	\N	\N	124	KOG0734	AAA+-type ATPase containing the peptidase M41 domain	Posttranslational modification, protein turnover, chaperones	CELLULAR PROCESSES AND SIGNALING	162	nucleotide binding	molecular_function	GO:0000166	IPR027417	P-loop containing nucleoside triphosphate hydrolase	SUPERFAMILY	SSF52540	\N
46	3.4.24.-	Metalloendopeptidases.	\N	\N	\N	\N	\N	\N	124	KOG0734	AAA+-type ATPase containing the peptidase M41 domain	Posttranslational modification, protein turnover, chaperones	CELLULAR PROCESSES AND SIGNALING	162	nucleotide binding	molecular_function	GO:0000166	IPR005936	Peptidase, FtsH	TIGRFAM	TIGR01241	FtsH_fam: ATP-dependent metallopeptidase HflB
47									125	KOG1481	Cysteine synthase	Amino acid transport and metabolism	METABOLISM	5830	metabolic process	biological_process	GO:0008152	IPR001926	Tryptophan synthase beta subunit-like PLP-dependent enzyme	HMMPfam	PF00291	Pyridoxal-phosphate dependent enzyme
47									125	KOG1481	Cysteine synthase	Amino acid transport and metabolism	METABOLISM	5830	metabolic process	biological_process	GO:0008152	IPR001216	Cysteine synthase/cystathionine beta-synthase, pyridoxal-phosphate attachment site	ProSitePatterns	PS00901	Cysteine synthase/cystathionine beta-synthase P-phosphate attachment site.
47									125	KOG1481	Cysteine synthase	Amino acid transport and metabolism	METABOLISM	5830	metabolic process	biological_process	GO:0008152	IPR001926	Tryptophan synthase beta subunit-like PLP-dependent enzyme	SUPERFAMILY	SSF53686	\N
47									125	KOG1481	Cysteine synthase	Amino acid transport and metabolism	METABOLISM	13063	pyridoxal phosphate binding	molecular_function	GO:0030170	IPR001926	Tryptophan synthase beta subunit-like PLP-dependent enzyme	HMMPfam	PF00291	Pyridoxal-phosphate dependent enzyme
47									125	KOG1481	Cysteine synthase	Amino acid transport and metabolism	METABOLISM	13063	pyridoxal phosphate binding	molecular_function	GO:0030170	IPR001216	Cysteine synthase/cystathionine beta-synthase, pyridoxal-phosphate attachment site	ProSitePatterns	PS00901	Cysteine synthase/cystathionine beta-synthase P-phosphate attachment site.
47									125	KOG1481	Cysteine synthase	Amino acid transport and metabolism	METABOLISM	13063	pyridoxal phosphate binding	molecular_function	GO:0030170	IPR001926	Tryptophan synthase beta subunit-like PLP-dependent enzyme	SUPERFAMILY	SSF53686	\N
47									125	KOG1481	Cysteine synthase	Amino acid transport and metabolism	METABOLISM	2290	catalytic activity	molecular_function	GO:0003824	IPR001926	Tryptophan synthase beta subunit-like PLP-dependent enzyme	HMMPfam	PF00291	Pyridoxal-phosphate dependent enzyme
47									125	KOG1481	Cysteine synthase	Amino acid transport and metabolism	METABOLISM	2290	catalytic activity	molecular_function	GO:0003824	IPR001216	Cysteine synthase/cystathionine beta-synthase, pyridoxal-phosphate attachment site	ProSitePatterns	PS00901	Cysteine synthase/cystathionine beta-synthase P-phosphate attachment site.
47									125	KOG1481	Cysteine synthase	Amino acid transport and metabolism	METABOLISM	2290	catalytic activity	molecular_function	GO:0003824	IPR001926	Tryptophan synthase beta subunit-like PLP-dependent enzyme	SUPERFAMILY	SSF53686	\N
47									125	KOG1481	Cysteine synthase	Amino acid transport and metabolism	METABOLISM	2562	cysteine synthase activity	molecular_function	GO:0004124	IPR001926	Tryptophan synthase beta subunit-like PLP-dependent enzyme	HMMPfam	PF00291	Pyridoxal-phosphate dependent enzyme
47									125	KOG1481	Cysteine synthase	Amino acid transport and metabolism	METABOLISM	2562	cysteine synthase activity	molecular_function	GO:0004124	IPR001216	Cysteine synthase/cystathionine beta-synthase, pyridoxal-phosphate attachment site	ProSitePatterns	PS00901	Cysteine synthase/cystathionine beta-synthase P-phosphate attachment site.
47									125	KOG1481	Cysteine synthase	Amino acid transport and metabolism	METABOLISM	2562	cysteine synthase activity	molecular_function	GO:0004124	IPR001926	Tryptophan synthase beta subunit-like PLP-dependent enzyme	SUPERFAMILY	SSF53686	\N
47									125	KOG1481	Cysteine synthase	Amino acid transport and metabolism	METABOLISM	4665	cysteine biosynthetic process from serine	biological_process	GO:0006535	IPR001926	Tryptophan synthase beta subunit-like PLP-dependent enzyme	HMMPfam	PF00291	Pyridoxal-phosphate dependent enzyme
47									125	KOG1481	Cysteine synthase	Amino acid transport and metabolism	METABOLISM	4665	cysteine biosynthetic process from serine	biological_process	GO:0006535	IPR001216	Cysteine synthase/cystathionine beta-synthase, pyridoxal-phosphate attachment site	ProSitePatterns	PS00901	Cysteine synthase/cystathionine beta-synthase P-phosphate attachment site.
47									125	KOG1481	Cysteine synthase	Amino acid transport and metabolism	METABOLISM	4665	cysteine biosynthetic process from serine	biological_process	GO:0006535	IPR001926	Tryptophan synthase beta subunit-like PLP-dependent enzyme	SUPERFAMILY	SSF53686	\N
48
49	3.5.1.19	Nicotinamidase.	Nicotinamide + H(2)O = nicotinate + NH(3).	\N	\N	Nicotinate and nicotinamide metabolism	Metabolism of Cofactors and Vitamins	METABOLIC	127	KOG4003	Pyrazinamidase/nicotinamidase PNC1	Defense mechanisms	CELLULAR PROCESSES AND SIGNALING	5830	metabolic process	biological_process	GO:0008152	IPR000868	Isochorismatase-like	HMMPfam	PF00857	Isochorismatase family
49	3.5.1.19	Nicotinamidase.	Nicotinamide + H(2)O = nicotinate + NH(3).	\N	\N	Nicotinate and nicotinamide metabolism	Metabolism of Cofactors and Vitamins	METABOLIC	127	KOG4003	Pyrazinamidase/nicotinamidase PNC1	Defense mechanisms	CELLULAR PROCESSES AND SIGNALING	5830	metabolic process	biological_process	GO:0008152	IPR000868	Isochorismatase-like	SUPERFAMILY	SSF52499	\N
49	3.5.1.19	Nicotinamidase.	Nicotinamide + H(2)O = nicotinate + NH(3).	\N	\N	Nicotinate and nicotinamide metabolism	Metabolism of Cofactors and Vitamins	METABOLIC	127	KOG4003	Pyrazinamidase/nicotinamidase PNC1	Defense mechanisms	CELLULAR PROCESSES AND SIGNALING	2290	catalytic activity	molecular_function	GO:0003824	IPR000868	Isochorismatase-like	HMMPfam	PF00857	Isochorismatase family
49	3.5.1.19	Nicotinamidase.	Nicotinamide + H(2)O = nicotinate + NH(3).	\N	\N	Nicotinate and nicotinamide metabolism	Metabolism of Cofactors and Vitamins	METABOLIC	127	KOG4003	Pyrazinamidase/nicotinamidase PNC1	Defense mechanisms	CELLULAR PROCESSES AND SIGNALING	2290	catalytic activity	molecular_function	GO:0003824	IPR000868	Isochorismatase-like	SUPERFAMILY	SSF52499	\N
49	3.5.1.19	Nicotinamidase.	Nicotinamide + H(2)O = nicotinate + NH(3).	\N	\N	Nicotinate and nicotinamide metabolism	Metabolism of Cofactors and Vitamins	METABOLIC	127	KOG4003	Pyrazinamidase/nicotinamidase PNC1	Defense mechanisms	CELLULAR PROCESSES AND SIGNALING	6550	nicotinamidase activity	molecular_function	GO:0008936	IPR000868	Isochorismatase-like	HMMPfam	PF00857	Isochorismatase family
49	3.5.1.19	Nicotinamidase.	Nicotinamide + H(2)O = nicotinate + NH(3).	\N	\N	Nicotinate and nicotinamide metabolism	Metabolism of Cofactors and Vitamins	METABOLIC	127	KOG4003	Pyrazinamidase/nicotinamidase PNC1	Defense mechanisms	CELLULAR PROCESSES AND SIGNALING	6550	nicotinamidase activity	molecular_function	GO:0008936	IPR000868	Isochorismatase-like	SUPERFAMILY	SSF52499	\N
50	3.2.1.58	Glucan 1,3-beta-glucosidase.	Successive hydrolysis of beta-D-glucose units from the non-reducing ends of 1,3-beta-D-glucans, releasing alpha-glucose.	\N	\N	Starch and sucrose metabolism	Metabolism of Complex Carbohydrates	METABOLIC						2744	glucan 1,3-beta-glucosidase activity	molecular_function	GO:0004338	IPR017853	Glycoside hydrolase superfamily	SUPERFAMILY	SSF51445	\N
51																		IPR024621	Mitochondrial inner membrane protein Mba1	HMMPfam	PF07961	MBA1-like protein
52
53									131	KOG1347	Uncharacterized membrane protein, predicted efflux pump	General function prediction only	POORLY CHARACTERIZED	9320	membrane	cellular_component	GO:0016020	IPR002528	Multi antimicrobial extrusion protein	HMMPfam	PF01554	MatE
53									131	KOG1347	Uncharacterized membrane protein, predicted efflux pump	General function prediction only	POORLY CHARACTERIZED	4968	multidrug transport	biological_process	GO:0006855	IPR002528	Multi antimicrobial extrusion protein	HMMPfam	PF01554	MatE
53									131	KOG1347	Uncharacterized membrane protein, predicted efflux pump	General function prediction only	POORLY CHARACTERIZED	8647	antiporter activity	molecular_function	GO:0015297	IPR002528	Multi antimicrobial extrusion protein	HMMPfam	PF01554	MatE
53									131	KOG1347	Uncharacterized membrane protein, predicted efflux pump	General function prediction only	POORLY CHARACTERIZED	8595	drug transporter activity	molecular_function	GO:0015238	IPR002528	Multi antimicrobial extrusion protein	HMMPfam	PF01554	MatE
54	1.14.13.-	With NADH or NADPH as one donor, and incorporation of one atom	\N	\N	\N	Flavonoids, stilbene and lignin biosynthesis	Biosynthesis of Secondary Metabolites	METABOLIC	132	KOG0156	Cytochrome P450 CYP2 subfamily	Secondary metabolites biosynthesis, transport and catabolism	METABOLISM	10955	tetrahydrofuran hydroxylase activity	molecular_function	GO:0018649	IPR001128	Cytochrome P450	HMMPfam	PF00067	Cytochrome P450
54	1.14.13.-	With NADH or NADPH as one donor, and incorporation of one atom	\N	\N	\N	Flavonoids, stilbene and lignin biosynthesis	Biosynthesis of Secondary Metabolites	METABOLIC	132	KOG0156	Cytochrome P450 CYP2 subfamily	Secondary metabolites biosynthesis, transport and catabolism	METABOLISM	10955	tetrahydrofuran hydroxylase activity	molecular_function	GO:0018649	IPR001128	Cytochrome P450	PRINTS	PR00385	P450 superfamily signature
54	1.14.13.-	With NADH or NADPH as one donor, and incorporation of one atom	\N	\N	\N	Flavonoids, stilbene and lignin biosynthesis	Biosynthesis of Secondary Metabolites	METABOLIC	132	KOG0156	Cytochrome P450 CYP2 subfamily	Secondary metabolites biosynthesis, transport and catabolism	METABOLISM	10955	tetrahydrofuran hydroxylase activity	molecular_function	GO:0018649	IPR002401	Cytochrome P450, E-class, group I	PRINTS	PR00463	E-class P450 group I signature
54	1.14.13.-	With NADH or NADPH as one donor, and incorporation of one atom	\N	\N	\N	Flavonoids, stilbene and lignin biosynthesis	Biosynthesis of Secondary Metabolites	METABOLIC	132	KOG0156	Cytochrome P450 CYP2 subfamily	Secondary metabolites biosynthesis, transport and catabolism	METABOLISM	10955	tetrahydrofuran hydroxylase activity	molecular_function	GO:0018649	IPR001128	Cytochrome P450	SUPERFAMILY	SSF48264	\N
54	1.14.13.-	With NADH or NADPH as one donor, and incorporation of one atom	\N	\N	\N	Tyrosine metabolism	Amino Acid Metabolism	METABOLIC	132	KOG0156	Cytochrome P450 CYP2 subfamily	Secondary metabolites biosynthesis, transport and catabolism	METABOLISM	10942	phenanthrene 9,10-monooxygenase activity	molecular_function	GO:0018636	IPR001128	Cytochrome P450	HMMPfam	PF00067	Cytochrome P450
54	1.14.13.-	With NADH or NADPH as one donor, and incorporation of one atom	\N	\N	\N	Tyrosine metabolism	Amino Acid Metabolism	METABOLIC	132	KOG0156	Cytochrome P450 CYP2 subfamily	Secondary metabolites biosynthesis, transport and catabolism	METABOLISM	10942	phenanthrene 9,10-monooxygenase activity	molecular_function	GO:0018636	IPR001128	Cytochrome P450	PRINTS	PR00385	P450 superfamily signature
54	1.14.13.-	With NADH or NADPH as one donor, and incorporation of one atom	\N	\N	\N	Tyrosine metabolism	Amino Acid Metabolism	METABOLIC	132	KOG0156	Cytochrome P450 CYP2 subfamily	Secondary metabolites biosynthesis, transport and catabolism	METABOLISM	10942	phenanthrene 9,10-monooxygenase activity	molecular_function	GO:0018636	IPR002401	Cytochrome P450, E-class, group I	PRINTS	PR00463	E-class P450 group I signature
54	1.14.13.-	With NADH or NADPH as one donor, and incorporation of one atom	\N	\N	\N	Tyrosine metabolism	Amino Acid Metabolism	METABOLIC	132	KOG0156	Cytochrome P450 CYP2 subfamily	Secondary metabolites biosynthesis, transport and catabolism	METABOLISM	10942	phenanthrene 9,10-monooxygenase activity	molecular_function	GO:0018636	IPR001128	Cytochrome P450	SUPERFAMILY	SSF48264	\N
54	1.14.13.-	With NADH or NADPH as one donor, and incorporation of one atom	\N	\N	\N	Androgen and estrogen metabolism	Lipid Metabolism	METABOLIC	132	KOG0156	Cytochrome P450 CYP2 subfamily	Secondary metabolites biosynthesis, transport and catabolism	METABOLISM	10950	toluene 2-monooxygenase activity	molecular_function	GO:0018644	IPR001128	Cytochrome P450	HMMPfam	PF00067	Cytochrome P450
54	1.14.13.-	With NADH or NADPH as one donor, and incorporation of one atom	\N	\N	\N	Androgen and estrogen metabolism	Lipid Metabolism	METABOLIC	132	KOG0156	Cytochrome P450 CYP2 subfamily	Secondary metabolites biosynthesis, transport and catabolism	METABOLISM	10950	toluene 2-monooxygenase activity	molecular_function	GO:0018644	IPR001128	Cytochrome P450	PRINTS	PR00385	P450 superfamily signature
54	1.14.13.-	With NADH or NADPH as one donor, and incorporation of one atom	\N	\N	\N	Androgen and estrogen metabolism	Lipid Metabolism	METABOLIC	132	KOG0156	Cytochrome P450 CYP2 subfamily	Secondary metabolites biosynthesis, transport and catabolism	METABOLISM	10950	toluene 2-monooxygenase activity	molecular_function	GO:0018644	IPR002401	Cytochrome P450, E-class, group I	PRINTS	PR00463	E-class P450 group I signature
54	1.14.13.-	With NADH or NADPH as one donor, and incorporation of one atom	\N	\N	\N	Androgen and estrogen metabolism	Lipid Metabolism	METABOLIC	132	KOG0156	Cytochrome P450 CYP2 subfamily	Secondary metabolites biosynthesis, transport and catabolism	METABOLISM	10950	toluene 2-monooxygenase activity	molecular_function	GO:0018644	IPR001128	Cytochrome P450	SUPERFAMILY	SSF48264	\N
54	1.14.13.-	With NADH or NADPH as one donor, and incorporation of one atom	\N	\N	\N	Tyrosine metabolism	Amino Acid Metabolism	METABOLIC	132	KOG0156	Cytochrome P450 CYP2 subfamily	Secondary metabolites biosynthesis, transport and catabolism	METABOLISM	10938	4-nitrophenol 4-monooxygenase activity	molecular_function	GO:0018632	IPR001128	Cytochrome P450	HMMPfam	PF00067	Cytochrome P450
54	1.14.13.-	With NADH or NADPH as one donor, and incorporation of one atom	\N	\N	\N	Tyrosine metabolism	Amino Acid Metabolism	METABOLIC	132	KOG0156	Cytochrome P450 CYP2 subfamily	Secondary metabolites biosynthesis, transport and catabolism	METABOLISM	10938	4-nitrophenol 4-monooxygenase activity	molecular_function	GO:0018632	IPR001128	Cytochrome P450	PRINTS	PR00385	P450 superfamily signature
54	1.14.13.-	With NADH or NADPH as one donor, and incorporation of one atom	\N	\N	\N	Tyrosine metabolism	Amino Acid Metabolism	METABOLIC	132	KOG0156	Cytochrome P450 CYP2 subfamily	Secondary metabolites biosynthesis, transport and catabolism	METABOLISM	10938	4-nitrophenol 4-monooxygenase activity	molecular_function	GO:0018632	IPR002401	Cytochrome P450, E-class, group I	PRINTS	PR00463	E-class P450 group I signature
54	1.14.13.-	With NADH or NADPH as one donor, and incorporation of one atom	\N	\N	\N	Tyrosine metabolism	Amino Acid Metabolism	METABOLIC	132	KOG0156	Cytochrome P450 CYP2 subfamily	Secondary metabolites biosynthesis, transport and catabolism	METABOLISM	10938	4-nitrophenol 4-monooxygenase activity	molecular_function	GO:0018632	IPR001128	Cytochrome P450	SUPERFAMILY	SSF48264	\N
54	1.14.13.-	With NADH or NADPH as one donor, and incorporation of one atom	\N	\N	\N	Ubiquinone biosynthesis	Metabolism of Cofactors and Vitamins	METABOLIC	132	KOG0156	Cytochrome P450 CYP2 subfamily	Secondary metabolites biosynthesis, transport and catabolism	METABOLISM	6319	3-(3-hydroxy-phenyl)propionate hydroxylase activity	molecular_function	GO:0008688	IPR001128	Cytochrome P450	HMMPfam	PF00067	Cytochrome P450
54	1.14.13.-	With NADH or NADPH as one donor, and incorporation of one atom	\N	\N	\N	Ubiquinone biosynthesis	Metabolism of Cofactors and Vitamins	METABOLIC	132	KOG0156	Cytochrome P450 CYP2 subfamily	Secondary metabolites biosynthesis, transport and catabolism	METABOLISM	6319	3-(3-hydroxy-phenyl)propionate hydroxylase activity	molecular_function	GO:0008688	IPR001128	Cytochrome P450	PRINTS	PR00385	P450 superfamily signature
54	1.14.13.-	With NADH or NADPH as one donor, and incorporation of one atom	\N	\N	\N	Ubiquinone biosynthesis	Metabolism of Cofactors and Vitamins	METABOLIC	132	KOG0156	Cytochrome P450 CYP2 subfamily	Secondary metabolites biosynthesis, transport and catabolism	METABOLISM	6319	3-(3-hydroxy-phenyl)propionate hydroxylase activity	molecular_function	GO:0008688	IPR002401	Cytochrome P450, E-class, group I	PRINTS	PR00463	E-class P450 group I signature
54	1.14.13.-	With NADH or NADPH as one donor, and incorporation of one atom	\N	\N	\N	Ubiquinone biosynthesis	Metabolism of Cofactors and Vitamins	METABOLIC	132	KOG0156	Cytochrome P450 CYP2 subfamily	Secondary metabolites biosynthesis, transport and catabolism	METABOLISM	6319	3-(3-hydroxy-phenyl)propionate hydroxylase activity	molecular_function	GO:0008688	IPR001128	Cytochrome P450	SUPERFAMILY	SSF48264	\N
54	1.14.13.-	With NADH or NADPH as one donor, and incorporation of one atom	\N	\N	\N	gamma-Hexachlorocyclohexane degradation	Biodegradation of Xenobiotics	METABOLIC	132	KOG0156	Cytochrome P450 CYP2 subfamily	Secondary metabolites biosynthesis, transport and catabolism	METABOLISM	10944	toluene 4-monooxygenase activity	molecular_function	GO:0018638	IPR001128	Cytochrome P450	HMMPfam	PF00067	Cytochrome P450
54	1.14.13.-	With NADH or NADPH as one donor, and incorporation of one atom	\N	\N	\N	gamma-Hexachlorocyclohexane degradation	Biodegradation of Xenobiotics	METABOLIC	132	KOG0156	Cytochrome P450 CYP2 subfamily	Secondary metabolites biosynthesis, transport and catabolism	METABOLISM	10944	toluene 4-monooxygenase activity	molecular_function	GO:0018638	IPR001128	Cytochrome P450	PRINTS	PR00385	P450 superfamily signature
54	1.14.13.-	With NADH or NADPH as one donor, and incorporation of one atom	\N	\N	\N	gamma-Hexachlorocyclohexane degradation	Biodegradation of Xenobiotics	METABOLIC	132	KOG0156	Cytochrome P450 CYP2 subfamily	Secondary metabolites biosynthesis, transport and catabolism	METABOLISM	10944	toluene 4-monooxygenase activity	molecular_function	GO:0018638	IPR002401	Cytochrome P450, E-class, group I	PRINTS	PR00463	E-class P450 group I signature
54	1.14.13.-	With NADH or NADPH as one donor, and incorporation of one atom	\N	\N	\N	gamma-Hexachlorocyclohexane degradation	Biodegradation of Xenobiotics	METABOLIC	132	KOG0156	Cytochrome P450 CYP2 subfamily	Secondary metabolites biosynthesis, transport and catabolism	METABOLISM	10944	toluene 4-monooxygenase activity	molecular_function	GO:0018638	IPR001128	Cytochrome P450	SUPERFAMILY	SSF48264	\N
54	1.14.13.-	With NADH or NADPH as one donor, and incorporation of one atom	\N	\N	\N	Phenylalanine metabolism	Amino Acid Metabolism	METABOLIC	132	KOG0156	Cytochrome P450 CYP2 subfamily	Secondary metabolites biosynthesis, transport and catabolism	METABOLISM	10947	6-hydroxy-3-methyl-2-oxo-1,2-dihydroquinoline 6-monooxygenase activity	molecular_function	GO:0018641	IPR001128	Cytochrome P450	HMMPfam	PF00067	Cytochrome P450
54	1.14.13.-	With NADH or NADPH as one donor, and incorporation of one atom	\N	\N	\N	Phenylalanine metabolism	Amino Acid Metabolism	METABOLIC	132	KOG0156	Cytochrome P450 CYP2 subfamily	Secondary metabolites biosynthesis, transport and catabolism	METABOLISM	10947	6-hydroxy-3-methyl-2-oxo-1,2-dihydroquinoline 6-monooxygenase activity	molecular_function	GO:0018641	IPR001128	Cytochrome P450	PRINTS	PR00385	P450 superfamily signature
54	1.14.13.-	With NADH or NADPH as one donor, and incorporation of one atom	\N	\N	\N	Phenylalanine metabolism	Amino Acid Metabolism	METABOLIC	132	KOG0156	Cytochrome P450 CYP2 subfamily	Secondary metabolites biosynthesis, transport and catabolism	METABOLISM	10947	6-hydroxy-3-methyl-2-oxo-1,2-dihydroquinoline 6-monooxygenase activity	molecular_function	GO:0018641	IPR002401	Cytochrome P450, E-class, group I	PRINTS	PR00463	E-class P450 group I signature
54	1.14.13.-	With NADH or NADPH as one donor, and incorporation of one atom	\N	\N	\N	Phenylalanine metabolism	Amino Acid Metabolism	METABOLIC	132	KOG0156	Cytochrome P450 CYP2 subfamily	Secondary metabolites biosynthesis, transport and catabolism	METABOLISM	10947	6-hydroxy-3-methyl-2-oxo-1,2-dihydroquinoline 6-monooxygenase activity	molecular_function	GO:0018641	IPR001128	Cytochrome P450	SUPERFAMILY	SSF48264	\N
54	1.14.13.-	With NADH or NADPH as one donor, and incorporation of one atom	\N	\N	\N	Phenylalanine metabolism	Amino Acid Metabolism	METABOLIC	132	KOG0156	Cytochrome P450 CYP2 subfamily	Secondary metabolites biosynthesis, transport and catabolism	METABOLISM	10948	chlorophenol 4-monooxygenase activity	molecular_function	GO:0018642	IPR001128	Cytochrome P450	HMMPfam	PF00067	Cytochrome P450
54	1.14.13.-	With NADH or NADPH as one donor, and incorporation of one atom	\N	\N	\N	Phenylalanine metabolism	Amino Acid Metabolism	METABOLIC	132	KOG0156	Cytochrome P450 CYP2 subfamily	Secondary metabolites biosynthesis, transport and catabolism	METABOLISM	10948	chlorophenol 4-monooxygenase activity	molecular_function	GO:0018642	IPR001128	Cytochrome P450	PRINTS	PR00385	P450 superfamily signature
54	1.14.13.-	With NADH or NADPH as one donor, and incorporation of one atom	\N	\N	\N	Phenylalanine metabolism	Amino Acid Metabolism	METABOLIC	132	KOG0156	Cytochrome P450 CYP2 subfamily	Secondary metabolites biosynthesis, transport and catabolism	METABOLISM	10948	chlorophenol 4-monooxygenase activity	molecular_function	GO:0018642	IPR002401	Cytochrome P450, E-class, group I	PRINTS	PR00463	E-class P450 group I signature
54	1.14.13.-	With NADH or NADPH as one donor, and incorporation of one atom	\N	\N	\N	Phenylalanine metabolism	Amino Acid Metabolism	METABOLIC	132	KOG0156	Cytochrome P450 CYP2 subfamily	Secondary metabolites biosynthesis, transport and catabolism	METABOLISM	10948	chlorophenol 4-monooxygenase activity	molecular_function	GO:0018642	IPR001128	Cytochrome P450	SUPERFAMILY	SSF48264	\N
54	1.14.13.-	With NADH or NADPH as one donor, and incorporation of one atom	\N	\N	\N	1,4-Dichlorobenzene degradation	Biodegradation of Xenobiotics	METABOLIC	132	KOG0156	Cytochrome P450 CYP2 subfamily	Secondary metabolites biosynthesis, transport and catabolism	METABOLISM	2888	monooxygenase activity	molecular_function	GO:0004497	IPR001128	Cytochrome P450	HMMPfam	PF00067	Cytochrome P450
54	1.14.13.-	With NADH or NADPH as one donor, and incorporation of one atom	\N	\N	\N	1,4-Dichlorobenzene degradation	Biodegradation of Xenobiotics	METABOLIC	132	KOG0156	Cytochrome P450 CYP2 subfamily	Secondary metabolites biosynthesis, transport and catabolism	METABOLISM	2888	monooxygenase activity	molecular_function	GO:0004497	IPR001128	Cytochrome P450	PRINTS	PR00385	P450 superfamily signature
54	1.14.13.-	With NADH or NADPH as one donor, and incorporation of one atom	\N	\N	\N	1,4-Dichlorobenzene degradation	Biodegradation of Xenobiotics	METABOLIC	132	KOG0156	Cytochrome P450 CYP2 subfamily	Secondary metabolites biosynthesis, transport and catabolism	METABOLISM	2888	monooxygenase activity	molecular_function	GO:0004497	IPR002401	Cytochrome P450, E-class, group I	PRINTS	PR00463	E-class P450 group I signature
54	1.14.13.-	With NADH or NADPH as one donor, and incorporation of one atom	\N	\N	\N	1,4-Dichlorobenzene degradation	Biodegradation of Xenobiotics	METABOLIC	132	KOG0156	Cytochrome P450 CYP2 subfamily	Secondary metabolites biosynthesis, transport and catabolism	METABOLISM	2888	monooxygenase activity	molecular_function	GO:0004497	IPR001128	Cytochrome P450	SUPERFAMILY	SSF48264	\N
54	1.14.13.-	With NADH or NADPH as one donor, and incorporation of one atom	\N	\N	\N	Androgen and estrogen metabolism	Lipid Metabolism	METABOLIC	132	KOG0156	Cytochrome P450 CYP2 subfamily	Secondary metabolites biosynthesis, transport and catabolism	METABOLISM	11397	limonene monooxygenase activity	molecular_function	GO:0019113	IPR001128	Cytochrome P450	HMMPfam	PF00067	Cytochrome P450
54	1.14.13.-	With NADH or NADPH as one donor, and incorporation of one atom	\N	\N	\N	Androgen and estrogen metabolism	Lipid Metabolism	METABOLIC	132	KOG0156	Cytochrome P450 CYP2 subfamily	Secondary metabolites biosynthesis, transport and catabolism	METABOLISM	11397	limonene monooxygenase activity	molecular_function	GO:0019113	IPR001128	Cytochrome P450	PRINTS	PR00385	P450 superfamily signature
54	1.14.13.-	With NADH or NADPH as one donor, and incorporation of one atom	\N	\N	\N	Androgen and estrogen metabolism	Lipid Metabolism	METABOLIC	132	KOG0156	Cytochrome P450 CYP2 subfamily	Secondary metabolites biosynthesis, transport and catabolism	METABOLISM	11397	limonene monooxygenase activity	molecular_function	GO:0019113	IPR002401	Cytochrome P450, E-class, group I	PRINTS	PR00463	E-class P450 group I signature
54	1.14.13.-	With NADH or NADPH as one donor, and incorporation of one atom	\N	\N	\N	Androgen and estrogen metabolism	Lipid Metabolism	METABOLIC	132	KOG0156	Cytochrome P450 CYP2 subfamily	Secondary metabolites biosynthesis, transport and catabolism	METABOLISM	11397	limonene monooxygenase activity	molecular_function	GO:0019113	IPR001128	Cytochrome P450	SUPERFAMILY	SSF48264	\N
54	1.14.13.-	With NADH or NADPH as one donor, and incorporation of one atom	\N	\N	\N	Phenylalanine metabolism	Amino Acid Metabolism	METABOLIC	132	KOG0156	Cytochrome P450 CYP2 subfamily	Secondary metabolites biosynthesis, transport and catabolism	METABOLISM	10950	toluene 2-monooxygenase activity	molecular_function	GO:0018644	IPR001128	Cytochrome P450	HMMPfam	PF00067	Cytochrome P450
54	1.14.13.-	With NADH or NADPH as one donor, and incorporation of one atom	\N	\N	\N	Phenylalanine metabolism	Amino Acid Metabolism	METABOLIC	132	KOG0156	Cytochrome P450 CYP2 subfamily	Secondary metabolites biosynthesis, transport and catabolism	METABOLISM	10950	toluene 2-monooxygenase activity	molecular_function	GO:0018644	IPR001128	Cytochrome P450	PRINTS	PR00385	P450 superfamily signature
54	1.14.13.-	With NADH or NADPH as one donor, and incorporation of one atom	\N	\N	\N	Phenylalanine metabolism	Amino Acid Metabolism	METABOLIC	132	KOG0156	Cytochrome P450 CYP2 subfamily	Secondary metabolites biosynthesis, transport and catabolism	METABOLISM	10950	toluene 2-monooxygenase activity	molecular_function	GO:0018644	IPR002401	Cytochrome P450, E-class, group I	PRINTS	PR00463	E-class P450 group I signature
54	1.14.13.-	With NADH or NADPH as one donor, and incorporation of one atom	\N	\N	\N	Phenylalanine metabolism	Amino Acid Metabolism	METABOLIC	132	KOG0156	Cytochrome P450 CYP2 subfamily	Secondary metabolites biosynthesis, transport and catabolism	METABOLISM	10950	toluene 2-monooxygenase activity	molecular_function	GO:0018644	IPR001128	Cytochrome P450	SUPERFAMILY	SSF48264	\N
54	1.14.13.-	With NADH or NADPH as one donor, and incorporation of one atom	\N	\N	\N	1,4-Dichlorobenzene degradation	Biodegradation of Xenobiotics	METABOLIC	132	KOG0156	Cytochrome P450 CYP2 subfamily	Secondary metabolites biosynthesis, transport and catabolism	METABOLISM	10938	4-nitrophenol 4-monooxygenase activity	molecular_function	GO:0018632	IPR001128	Cytochrome P450	HMMPfam	PF00067	Cytochrome P450
54	1.14.13.-	With NADH or NADPH as one donor, and incorporation of one atom	\N	\N	\N	1,4-Dichlorobenzene degradation	Biodegradation of Xenobiotics	METABOLIC	132	KOG0156	Cytochrome P450 CYP2 subfamily	Secondary metabolites biosynthesis, transport and catabolism	METABOLISM	10938	4-nitrophenol 4-monooxygenase activity	molecular_function	GO:0018632	IPR001128	Cytochrome P450	PRINTS	PR00385	P450 superfamily signature
54	1.14.13.-	With NADH or NADPH as one donor, and incorporation of one atom	\N	\N	\N	1,4-Dichlorobenzene degradation	Biodegradation of Xenobiotics	METABOLIC	132	KOG0156	Cytochrome P450 CYP2 subfamily	Secondary metabolites biosynthesis, transport and catabolism	METABOLISM	10938	4-nitrophenol 4-monooxygenase activity	molecular_function	GO:0018632	IPR002401	Cytochrome P450, E-class, group I	PRINTS	PR00463	E-class P450 group I signature
54	1.14.13.-	With NADH or NADPH as one donor, and incorporation of one atom	\N	\N	\N	1,4-Dichlorobenzene degradation	Biodegradation of Xenobiotics	METABOLIC	132	KOG0156	Cytochrome P450 CYP2 subfamily	Secondary metabolites biosynthesis, transport and catabolism	METABOLISM	10938	4-nitrophenol 4-monooxygenase activity	molecular_function	GO:0018632	IPR001128	Cytochrome P450	SUPERFAMILY	SSF48264	\N
54	1.14.13.-	With NADH or NADPH as one donor, and incorporation of one atom	\N	\N	\N	Tryptophan metabolism	Amino Acid Metabolism	METABOLIC	132	KOG0156	Cytochrome P450 CYP2 subfamily	Secondary metabolites biosynthesis, transport and catabolism	METABOLISM	3721	iron ion binding	molecular_function	GO:0005506	IPR001128	Cytochrome P450	HMMPfam	PF00067	Cytochrome P450
54	1.14.13.-	With NADH or NADPH as one donor, and incorporation of one atom	\N	\N	\N	Tryptophan metabolism	Amino Acid Metabolism	METABOLIC	132	KOG0156	Cytochrome P450 CYP2 subfamily	Secondary metabolites biosynthesis, transport and catabolism	METABOLISM	3721	iron ion binding	molecular_function	GO:0005506	IPR001128	Cytochrome P450	PRINTS	PR00385	P450 superfamily signature
54	1.14.13.-	With NADH or NADPH as one donor, and incorporation of one atom	\N	\N	\N	Tryptophan metabolism	Amino Acid Metabolism	METABOLIC	132	KOG0156	Cytochrome P450 CYP2 subfamily	Secondary metabolites biosynthesis, transport and catabolism	METABOLISM	3721	iron ion binding	molecular_function	GO:0005506	IPR002401	Cytochrome P450, E-class, group I	PRINTS	PR00463	E-class P450 group I signature
54	1.14.13.-	With NADH or NADPH as one donor, and incorporation of one atom	\N	\N	\N	Tryptophan metabolism	Amino Acid Metabolism	METABOLIC	132	KOG0156	Cytochrome P450 CYP2 subfamily	Secondary metabolites biosynthesis, transport and catabolism	METABOLISM	3721	iron ion binding	molecular_function	GO:0005506	IPR001128	Cytochrome P450	SUPERFAMILY	SSF48264	\N
54	1.14.13.-	With NADH or NADPH as one donor, and incorporation of one atom	\N	\N	\N	1,4-Dichlorobenzene degradation	Biodegradation of Xenobiotics	METABOLIC	132	KOG0156	Cytochrome P450 CYP2 subfamily	Secondary metabolites biosynthesis, transport and catabolism	METABOLISM	10939	dimethyl sulfide monooxygenase activity	molecular_function	GO:0018633	IPR001128	Cytochrome P450	HMMPfam	PF00067	Cytochrome P450
54	1.14.13.-	With NADH or NADPH as one donor, and incorporation of one atom	\N	\N	\N	1,4-Dichlorobenzene degradation	Biodegradation of Xenobiotics	METABOLIC	132	KOG0156	Cytochrome P450 CYP2 subfamily	Secondary metabolites biosynthesis, transport and catabolism	METABOLISM	10939	dimethyl sulfide monooxygenase activity	molecular_function	GO:0018633	IPR001128	Cytochrome P450	PRINTS	PR00385	P450 superfamily signature
54	1.14.13.-	With NADH or NADPH as one donor, and incorporation of one atom	\N	\N	\N	1,4-Dichlorobenzene degradation	Biodegradation of Xenobiotics	METABOLIC	132	KOG0156	Cytochrome P450 CYP2 subfamily	Secondary metabolites biosynthesis, transport and catabolism	METABOLISM	10939	dimethyl sulfide monooxygenase activity	molecular_function	GO:0018633	IPR002401	Cytochrome P450, E-class, group I	PRINTS	PR00463	E-class P450 group I signature
54	1.14.13.-	With NADH or NADPH as one donor, and incorporation of one atom	\N	\N	\N	1,4-Dichlorobenzene degradation	Biodegradation of Xenobiotics	METABOLIC	132	KOG0156	Cytochrome P450 CYP2 subfamily	Secondary metabolites biosynthesis, transport and catabolism	METABOLISM	10939	dimethyl sulfide monooxygenase activity	molecular_function	GO:0018633	IPR001128	Cytochrome P450	SUPERFAMILY	SSF48264	\N
54	1.14.13.-	With NADH or NADPH as one donor, and incorporation of one atom	\N	\N	\N	Methane metabolism	Energy Metabolism	METABOLIC	132	KOG0156	Cytochrome P450 CYP2 subfamily	Secondary metabolites biosynthesis, transport and catabolism	METABOLISM	10957	toluene-4-sulfonate monooxygenase activity	molecular_function	GO:0018651	IPR001128	Cytochrome P450	HMMPfam	PF00067	Cytochrome P450
54	1.14.13.-	With NADH or NADPH as one donor, and incorporation of one atom	\N	\N	\N	Methane metabolism	Energy Metabolism	METABOLIC	132	KOG0156	Cytochrome P450 CYP2 subfamily	Secondary metabolites biosynthesis, transport and catabolism	METABOLISM	10957	toluene-4-sulfonate monooxygenase activity	molecular_function	GO:0018651	IPR001128	Cytochrome P450	PRINTS	PR00385	P450 superfamily signature
54	1.14.13.-	With NADH or NADPH as one donor, and incorporation of one atom	\N	\N	\N	Methane metabolism	Energy Metabolism	METABOLIC	132	KOG0156	Cytochrome P450 CYP2 subfamily	Secondary metabolites biosynthesis, transport and catabolism	METABOLISM	10957	toluene-4-sulfonate monooxygenase activity	molecular_function	GO:0018651	IPR002401	Cytochrome P450, E-class, group I	PRINTS	PR00463	E-class P450 group I signature
54	1.14.13.-	With NADH or NADPH as one donor, and incorporation of one atom	\N	\N	\N	Methane metabolism	Energy Metabolism	METABOLIC	132	KOG0156	Cytochrome P450 CYP2 subfamily	Secondary metabolites biosynthesis, transport and catabolism	METABOLISM	10957	toluene-4-sulfonate monooxygenase activity	molecular_function	GO:0018651	IPR001128	Cytochrome P450	SUPERFAMILY	SSF48264	\N
54	1.14.13.-	With NADH or NADPH as one donor, and incorporation of one atom	\N	\N	\N	Androgen and estrogen metabolism	Lipid Metabolism	METABOLIC	132	KOG0156	Cytochrome P450 CYP2 subfamily	Secondary metabolites biosynthesis, transport and catabolism	METABOLISM	10962	phenanthrene 3,4-monooxygenase activity	molecular_function	GO:0018656	IPR001128	Cytochrome P450	HMMPfam	PF00067	Cytochrome P450
54	1.14.13.-	With NADH or NADPH as one donor, and incorporation of one atom	\N	\N	\N	Androgen and estrogen metabolism	Lipid Metabolism	METABOLIC	132	KOG0156	Cytochrome P450 CYP2 subfamily	Secondary metabolites biosynthesis, transport and catabolism	METABOLISM	10962	phenanthrene 3,4-monooxygenase activity	molecular_function	GO:0018656	IPR001128	Cytochrome P450	PRINTS	PR00385	P450 superfamily signature
54	1.14.13.-	With NADH or NADPH as one donor, and incorporation of one atom	\N	\N	\N	Androgen and estrogen metabolism	Lipid Metabolism	METABOLIC	132	KOG0156	Cytochrome P450 CYP2 subfamily	Secondary metabolites biosynthesis, transport and catabolism	METABOLISM	10962	phenanthrene 3,4-monooxygenase activity	molecular_function	GO:0018656	IPR002401	Cytochrome P450, E-class, group I	PRINTS	PR00463	E-class P450 group I signature
54	1.14.13.-	With NADH or NADPH as one donor, and incorporation of one atom	\N	\N	\N	Androgen and estrogen metabolism	Lipid Metabolism	METABOLIC	132	KOG0156	Cytochrome P450 CYP2 subfamily	Secondary metabolites biosynthesis, transport and catabolism	METABOLISM	10962	phenanthrene 3,4-monooxygenase activity	molecular_function	GO:0018656	IPR001128	Cytochrome P450	SUPERFAMILY	SSF48264	\N
54	1.14.13.-	With NADH or NADPH as one donor, and incorporation of one atom	\N	\N	\N	Flavonoids, stilbene and lignin biosynthesis	Biosynthesis of Secondary Metabolites	METABOLIC	132	KOG0156	Cytochrome P450 CYP2 subfamily	Secondary metabolites biosynthesis, transport and catabolism	METABOLISM	10944	toluene 4-monooxygenase activity	molecular_function	GO:0018638	IPR001128	Cytochrome P450	HMMPfam	PF00067	Cytochrome P450
54	1.14.13.-	With NADH or NADPH as one donor, and incorporation of one atom	\N	\N	\N	Flavonoids, stilbene and lignin biosynthesis	Biosynthesis of Secondary Metabolites	METABOLIC	132	KOG0156	Cytochrome P450 CYP2 subfamily	Secondary metabolites biosynthesis, transport and catabolism	METABOLISM	10944	toluene 4-monooxygenase activity	molecular_function	GO:0018638	IPR001128	Cytochrome P450	PRINTS	PR00385	P450 superfamily signature
54	1.14.13.-	With NADH or NADPH as one donor, and incorporation of one atom	\N	\N	\N	Flavonoids, stilbene and lignin biosynthesis	Biosynthesis of Secondary Metabolites	METABOLIC	132	KOG0156	Cytochrome P450 CYP2 subfamily	Secondary metabolites biosynthesis, transport and catabolism	METABOLISM	10944	toluene 4-monooxygenase activity	molecular_function	GO:0018638	IPR002401	Cytochrome P450, E-class, group I	PRINTS	PR00463	E-class P450 group I signature
54	1.14.13.-	With NADH or NADPH as one donor, and incorporation of one atom	\N	\N	\N	Flavonoids, stilbene and lignin biosynthesis	Biosynthesis of Secondary Metabolites	METABOLIC	132	KOG0156	Cytochrome P450 CYP2 subfamily	Secondary metabolites biosynthesis, transport and catabolism	METABOLISM	10944	toluene 4-monooxygenase activity	molecular_function	GO:0018638	IPR001128	Cytochrome P450	SUPERFAMILY	SSF48264	\N
54	1.14.13.-	With NADH or NADPH as one donor, and incorporation of one atom	\N	\N	\N	Ubiquinone biosynthesis	Metabolism of Cofactors and Vitamins	METABOLIC	132	KOG0156	Cytochrome P450 CYP2 subfamily	Secondary metabolites biosynthesis, transport and catabolism	METABOLISM	10963	toluene 3-monooxygenase activity	molecular_function	GO:0018657	IPR001128	Cytochrome P450	HMMPfam	PF00067	Cytochrome P450
54	1.14.13.-	With NADH or NADPH as one donor, and incorporation of one atom	\N	\N	\N	Ubiquinone biosynthesis	Metabolism of Cofactors and Vitamins	METABOLIC	132	KOG0156	Cytochrome P450 CYP2 subfamily	Secondary metabolites biosynthesis, transport and catabolism	METABOLISM	10963	toluene 3-monooxygenase activity	molecular_function	GO:0018657	IPR001128	Cytochrome P450	PRINTS	PR00385	P450 superfamily signature
54	1.14.13.-	With NADH or NADPH as one donor, and incorporation of one atom	\N	\N	\N	Ubiquinone biosynthesis	Metabolism of Cofactors and Vitamins	METABOLIC	132	KOG0156	Cytochrome P450 CYP2 subfamily	Secondary metabolites biosynthesis, transport and catabolism	METABOLISM	10963	toluene 3-monooxygenase activity	molecular_function	GO:0018657	IPR002401	Cytochrome P450, E-class, group I	PRINTS	PR00463	E-class P450 group I signature
54	1.14.13.-	With NADH or NADPH as one donor, and incorporation of one atom	\N	\N	\N	Ubiquinone biosynthesis	Metabolism of Cofactors and Vitamins	METABOLIC	132	KOG0156	Cytochrome P450 CYP2 subfamily	Secondary metabolites biosynthesis, transport and catabolism	METABOLISM	10963	toluene 3-monooxygenase activity	molecular_function	GO:0018657	IPR001128	Cytochrome P450	SUPERFAMILY	SSF48264	\N
54	1.14.13.-	With NADH or NADPH as one donor, and incorporation of one atom	\N	\N	\N	Bile acid biosynthesis	Lipid Metabolism	METABOLIC	132	KOG0156	Cytochrome P450 CYP2 subfamily	Secondary metabolites biosynthesis, transport and catabolism	METABOLISM	10781	4-chlorobenzaldehyde oxidase activity	molecular_function	GO:0018471	IPR001128	Cytochrome P450	HMMPfam	PF00067	Cytochrome P450
54	1.14.13.-	With NADH or NADPH as one donor, and incorporation of one atom	\N	\N	\N	Bile acid biosynthesis	Lipid Metabolism	METABOLIC	132	KOG0156	Cytochrome P450 CYP2 subfamily	Secondary metabolites biosynthesis, transport and catabolism	METABOLISM	10781	4-chlorobenzaldehyde oxidase activity	molecular_function	GO:0018471	IPR001128	Cytochrome P450	PRINTS	PR00385	P450 superfamily signature
54	1.14.13.-	With NADH or NADPH as one donor, and incorporation of one atom	\N	\N	\N	Bile acid biosynthesis	Lipid Metabolism	METABOLIC	132	KOG0156	Cytochrome P450 CYP2 subfamily	Secondary metabolites biosynthesis, transport and catabolism	METABOLISM	10781	4-chlorobenzaldehyde oxidase activity	molecular_function	GO:0018471	IPR002401	Cytochrome P450, E-class, group I	PRINTS	PR00463	E-class P450 group I signature
54	1.14.13.-	With NADH or NADPH as one donor, and incorporation of one atom	\N	\N	\N	Bile acid biosynthesis	Lipid Metabolism	METABOLIC	132	KOG0156	Cytochrome P450 CYP2 subfamily	Secondary metabolites biosynthesis, transport and catabolism	METABOLISM	10781	4-chlorobenzaldehyde oxidase activity	molecular_function	GO:0018471	IPR001128	Cytochrome P450	SUPERFAMILY	SSF48264	\N
54	1.14.13.-	With NADH or NADPH as one donor, and incorporation of one atom	\N	\N	\N	Alkaloid biosynthesis I	Biosynthesis of Secondary Metabolites	METABOLIC	132	KOG0156	Cytochrome P450 CYP2 subfamily	Secondary metabolites biosynthesis, transport and catabolism	METABOLISM	10937	phenylacetate hydroxylase activity	molecular_function	GO:0018631	IPR001128	Cytochrome P450	HMMPfam	PF00067	Cytochrome P450
54	1.14.13.-	With NADH or NADPH as one donor, and incorporation of one atom	\N	\N	\N	Alkaloid biosynthesis I	Biosynthesis of Secondary Metabolites	METABOLIC	132	KOG0156	Cytochrome P450 CYP2 subfamily	Secondary metabolites biosynthesis, transport and catabolism	METABOLISM	10937	phenylacetate hydroxylase activity	molecular_function	GO:0018631	IPR001128	Cytochrome P450	PRINTS	PR00385	P450 superfamily signature
54	1.14.13.-	With NADH or NADPH as one donor, and incorporation of one atom	\N	\N	\N	Alkaloid biosynthesis I	Biosynthesis of Secondary Metabolites	METABOLIC	132	KOG0156	Cytochrome P450 CYP2 subfamily	Secondary metabolites biosynthesis, transport and catabolism	METABOLISM	10937	phenylacetate hydroxylase activity	molecular_function	GO:0018631	IPR002401	Cytochrome P450, E-class, group I	PRINTS	PR00463	E-class P450 group I signature
54	1.14.13.-	With NADH or NADPH as one donor, and incorporation of one atom	\N	\N	\N	Alkaloid biosynthesis I	Biosynthesis of Secondary Metabolites	METABOLIC	132	KOG0156	Cytochrome P450 CYP2 subfamily	Secondary metabolites biosynthesis, transport and catabolism	METABOLISM	10937	phenylacetate hydroxylase activity	molecular_function	GO:0018631	IPR001128	Cytochrome P450	SUPERFAMILY	SSF48264	\N
54	1.14.13.-	With NADH or NADPH as one donor, and incorporation of one atom	\N	\N	\N	Phenylalanine metabolism	Amino Acid Metabolism	METABOLIC	132	KOG0156	Cytochrome P450 CYP2 subfamily	Secondary metabolites biosynthesis, transport and catabolism	METABOLISM	10781	4-chlorobenzaldehyde oxidase activity	molecular_function	GO:0018471	IPR001128	Cytochrome P450	HMMPfam	PF00067	Cytochrome P450
54	1.14.13.-	With NADH or NADPH as one donor, and incorporation of one atom	\N	\N	\N	Phenylalanine metabolism	Amino Acid Metabolism	METABOLIC	132	KOG0156	Cytochrome P450 CYP2 subfamily	Secondary metabolites biosynthesis, transport and catabolism	METABOLISM	10781	4-chlorobenzaldehyde oxidase activity	molecular_function	GO:0018471	IPR001128	Cytochrome P450	PRINTS	PR00385	P450 superfamily signature
54	1.14.13.-	With NADH or NADPH as one donor, and incorporation of one atom	\N	\N	\N	Phenylalanine metabolism	Amino Acid Metabolism	METABOLIC	132	KOG0156	Cytochrome P450 CYP2 subfamily	Secondary metabolites biosynthesis, transport and catabolism	METABOLISM	10781	4-chlorobenzaldehyde oxidase activity	molecular_function	GO:0018471	IPR002401	Cytochrome P450, E-class, group I	PRINTS	PR00463	E-class P450 group I signature
54	1.14.13.-	With NADH or NADPH as one donor, and incorporation of one atom	\N	\N	\N	Phenylalanine metabolism	Amino Acid Metabolism	METABOLIC	132	KOG0156	Cytochrome P450 CYP2 subfamily	Secondary metabolites biosynthesis, transport and catabolism	METABOLISM	10781	4-chlorobenzaldehyde oxidase activity	molecular_function	GO:0018471	IPR001128	Cytochrome P450	SUPERFAMILY	SSF48264	\N
54	1.14.13.-	With NADH or NADPH as one donor, and incorporation of one atom	\N	\N	\N	Tryptophan metabolism	Amino Acid Metabolism	METABOLIC	132	KOG0156	Cytochrome P450 CYP2 subfamily	Secondary metabolites biosynthesis, transport and catabolism	METABOLISM	10960	2-hydroxy-phenylacetate hydroxylase activity	molecular_function	GO:0018654	IPR001128	Cytochrome P450	HMMPfam	PF00067	Cytochrome P450
54	1.14.13.-	With NADH or NADPH as one donor, and incorporation of one atom	\N	\N	\N	Tryptophan metabolism	Amino Acid Metabolism	METABOLIC	132	KOG0156	Cytochrome P450 CYP2 subfamily	Secondary metabolites biosynthesis, transport and catabolism	METABOLISM	10960	2-hydroxy-phenylacetate hydroxylase activity	molecular_function	GO:0018654	IPR001128	Cytochrome P450	PRINTS	PR00385	P450 superfamily signature
54	1.14.13.-	With NADH or NADPH as one donor, and incorporation of one atom	\N	\N	\N	Tryptophan metabolism	Amino Acid Metabolism	METABOLIC	132	KOG0156	Cytochrome P450 CYP2 subfamily	Secondary metabolites biosynthesis, transport and catabolism	METABOLISM	10960	2-hydroxy-phenylacetate hydroxylase activity	molecular_function	GO:0018654	IPR002401	Cytochrome P450, E-class, group I	PRINTS	PR00463	E-class P450 group I signature
54	1.14.13.-	With NADH or NADPH as one donor, and incorporation of one atom	\N	\N	\N	Tryptophan metabolism	Amino Acid Metabolism	METABOLIC	132	KOG0156	Cytochrome P450 CYP2 subfamily	Secondary metabolites biosynthesis, transport and catabolism	METABOLISM	10960	2-hydroxy-phenylacetate hydroxylase activity	molecular_function	GO:0018654	IPR001128	Cytochrome P450	SUPERFAMILY	SSF48264	\N
54	1.14.13.-	With NADH or NADPH as one donor, and incorporation of one atom	\N	\N	\N	Phenylalanine metabolism	Amino Acid Metabolism	METABOLIC	132	KOG0156	Cytochrome P450 CYP2 subfamily	Secondary metabolites biosynthesis, transport and catabolism	METABOLISM	10952	1-hydroxy-2-oxolimonene 1,2-monooxygenase activity	molecular_function	GO:0018646	IPR001128	Cytochrome P450	HMMPfam	PF00067	Cytochrome P450
54	1.14.13.-	With NADH or NADPH as one donor, and incorporation of one atom	\N	\N	\N	Phenylalanine metabolism	Amino Acid Metabolism	METABOLIC	132	KOG0156	Cytochrome P450 CYP2 subfamily	Secondary metabolites biosynthesis, transport and catabolism	METABOLISM	10952	1-hydroxy-2-oxolimonene 1,2-monooxygenase activity	molecular_function	GO:0018646	IPR001128	Cytochrome P450	PRINTS	PR00385	P450 superfamily signature
54	1.14.13.-	With NADH or NADPH as one donor, and incorporation of one atom	\N	\N	\N	Phenylalanine metabolism	Amino Acid Metabolism	METABOLIC	132	KOG0156	Cytochrome P450 CYP2 subfamily	Secondary metabolites biosynthesis, transport and catabolism	METABOLISM	10952	1-hydroxy-2-oxolimonene 1,2-monooxygenase activity	molecular_function	GO:0018646	IPR002401	Cytochrome P450, E-class, group I	PRINTS	PR00463	E-class P450 group I signature
54	1.14.13.-	With NADH or NADPH as one donor, and incorporation of one atom	\N	\N	\N	Phenylalanine metabolism	Amino Acid Metabolism	METABOLIC	132	KOG0156	Cytochrome P450 CYP2 subfamily	Secondary metabolites biosynthesis, transport and catabolism	METABOLISM	10952	1-hydroxy-2-oxolimonene 1,2-monooxygenase activity	molecular_function	GO:0018646	IPR001128	Cytochrome P450	SUPERFAMILY	SSF48264	\N
54	1.14.13.-	With NADH or NADPH as one donor, and incorporation of one atom	\N	\N	\N	gamma-Hexachlorocyclohexane degradation	Biodegradation of Xenobiotics	METABOLIC	132	KOG0156	Cytochrome P450 CYP2 subfamily	Secondary metabolites biosynthesis, transport and catabolism	METABOLISM	10954	methanesulfonic acid monooxygenase activity	molecular_function	GO:0018648	IPR001128	Cytochrome P450	HMMPfam	PF00067	Cytochrome P450
54	1.14.13.-	With NADH or NADPH as one donor, and incorporation of one atom	\N	\N	\N	gamma-Hexachlorocyclohexane degradation	Biodegradation of Xenobiotics	METABOLIC	132	KOG0156	Cytochrome P450 CYP2 subfamily	Secondary metabolites biosynthesis, transport and catabolism	METABOLISM	10954	methanesulfonic acid monooxygenase activity	molecular_function	GO:0018648	IPR001128	Cytochrome P450	PRINTS	PR00385	P450 superfamily signature
54	1.14.13.-	With NADH or NADPH as one donor, and incorporation of one atom	\N	\N	\N	gamma-Hexachlorocyclohexane degradation	Biodegradation of Xenobiotics	METABOLIC	132	KOG0156	Cytochrome P450 CYP2 subfamily	Secondary metabolites biosynthesis, transport and catabolism	METABOLISM	10954	methanesulfonic acid monooxygenase activity	molecular_function	GO:0018648	IPR002401	Cytochrome P450, E-class, group I	PRINTS	PR00463	E-class P450 group I signature
54	1.14.13.-	With NADH or NADPH as one donor, and incorporation of one atom	\N	\N	\N	gamma-Hexachlorocyclohexane degradation	Biodegradation of Xenobiotics	METABOLIC	132	KOG0156	Cytochrome P450 CYP2 subfamily	Secondary metabolites biosynthesis, transport and catabolism	METABOLISM	10954	methanesulfonic acid monooxygenase activity	molecular_function	GO:0018648	IPR001128	Cytochrome P450	SUPERFAMILY	SSF48264	\N
54	1.14.13.-	With NADH or NADPH as one donor, and incorporation of one atom	\N	\N	\N	Bile acid biosynthesis	Lipid Metabolism	METABOLIC	132	KOG0156	Cytochrome P450 CYP2 subfamily	Secondary metabolites biosynthesis, transport and catabolism	METABOLISM	10953	phenanthrene 1,2-monooxygenase activity	molecular_function	GO:0018647	IPR001128	Cytochrome P450	HMMPfam	PF00067	Cytochrome P450
54	1.14.13.-	With NADH or NADPH as one donor, and incorporation of one atom	\N	\N	\N	Bile acid biosynthesis	Lipid Metabolism	METABOLIC	132	KOG0156	Cytochrome P450 CYP2 subfamily	Secondary metabolites biosynthesis, transport and catabolism	METABOLISM	10953	phenanthrene 1,2-monooxygenase activity	molecular_function	GO:0018647	IPR001128	Cytochrome P450	PRINTS	PR00385	P450 superfamily signature
54	1.14.13.-	With NADH or NADPH as one donor, and incorporation of one atom	\N	\N	\N	Bile acid biosynthesis	Lipid Metabolism	METABOLIC	132	KOG0156	Cytochrome P450 CYP2 subfamily	Secondary metabolites biosynthesis, transport and catabolism	METABOLISM	10953	phenanthrene 1,2-monooxygenase activity	molecular_function	GO:0018647	IPR002401	Cytochrome P450, E-class, group I	PRINTS	PR00463	E-class P450 group I signature
54	1.14.13.-	With NADH or NADPH as one donor, and incorporation of one atom	\N	\N	\N	Bile acid biosynthesis	Lipid Metabolism	METABOLIC	132	KOG0156	Cytochrome P450 CYP2 subfamily	Secondary metabolites biosynthesis, transport and catabolism	METABOLISM	10953	phenanthrene 1,2-monooxygenase activity	molecular_function	GO:0018647	IPR001128	Cytochrome P450	SUPERFAMILY	SSF48264	\N
54	1.14.13.-	With NADH or NADPH as one donor, and incorporation of one atom	\N	\N	\N	Phenylalanine metabolism	Amino Acid Metabolism	METABOLIC	132	KOG0156	Cytochrome P450 CYP2 subfamily	Secondary metabolites biosynthesis, transport and catabolism	METABOLISM	10946	dibenzothiophene monooxygenase activity	molecular_function	GO:0018640	IPR001128	Cytochrome P450	HMMPfam	PF00067	Cytochrome P450
54	1.14.13.-	With NADH or NADPH as one donor, and incorporation of one atom	\N	\N	\N	Phenylalanine metabolism	Amino Acid Metabolism	METABOLIC	132	KOG0156	Cytochrome P450 CYP2 subfamily	Secondary metabolites biosynthesis, transport and catabolism	METABOLISM	10946	dibenzothiophene monooxygenase activity	molecular_function	GO:0018640	IPR001128	Cytochrome P450	PRINTS	PR00385	P450 superfamily signature
54	1.14.13.-	With NADH or NADPH as one donor, and incorporation of one atom	\N	\N	\N	Phenylalanine metabolism	Amino Acid Metabolism	METABOLIC	132	KOG0156	Cytochrome P450 CYP2 subfamily	Secondary metabolites biosynthesis, transport and catabolism	METABOLISM	10946	dibenzothiophene monooxygenase activity	molecular_function	GO:0018640	IPR002401	Cytochrome P450, E-class, group I	PRINTS	PR00463	E-class P450 group I signature
54	1.14.13.-	With NADH or NADPH as one donor, and incorporation of one atom	\N	\N	\N	Phenylalanine metabolism	Amino Acid Metabolism	METABOLIC	132	KOG0156	Cytochrome P450 CYP2 subfamily	Secondary metabolites biosynthesis, transport and catabolism	METABOLISM	10946	dibenzothiophene monooxygenase activity	molecular_function	GO:0018640	IPR001128	Cytochrome P450	SUPERFAMILY	SSF48264	\N
54	1.14.13.-	With NADH or NADPH as one donor, and incorporation of one atom	\N	\N	\N	Androgen and estrogen metabolism	Lipid Metabolism	METABOLIC	132	KOG0156	Cytochrome P450 CYP2 subfamily	Secondary metabolites biosynthesis, transport and catabolism	METABOLISM	10961	2-oxo-delta3-4,5,5-trimethylcyclopentenylacetyl-CoA 1,2-monooxygenase activity	molecular_function	GO:0018655	IPR001128	Cytochrome P450	HMMPfam	PF00067	Cytochrome P450
54	1.14.13.-	With NADH or NADPH as one donor, and incorporation of one atom	\N	\N	\N	Androgen and estrogen metabolism	Lipid Metabolism	METABOLIC	132	KOG0156	Cytochrome P450 CYP2 subfamily	Secondary metabolites biosynthesis, transport and catabolism	METABOLISM	10961	2-oxo-delta3-4,5,5-trimethylcyclopentenylacetyl-CoA 1,2-monooxygenase activity	molecular_function	GO:0018655	IPR001128	Cytochrome P450	PRINTS	PR00385	P450 superfamily signature
54	1.14.13.-	With NADH or NADPH as one donor, and incorporation of one atom	\N	\N	\N	Androgen and estrogen metabolism	Lipid Metabolism	METABOLIC	132	KOG0156	Cytochrome P450 CYP2 subfamily	Secondary metabolites biosynthesis, transport and catabolism	METABOLISM	10961	2-oxo-delta3-4,5,5-trimethylcyclopentenylacetyl-CoA 1,2-monooxygenase activity	molecular_function	GO:0018655	IPR002401	Cytochrome P450, E-class, group I	PRINTS	PR00463	E-class P450 group I signature
54	1.14.13.-	With NADH or NADPH as one donor, and incorporation of one atom	\N	\N	\N	Androgen and estrogen metabolism	Lipid Metabolism	METABOLIC	132	KOG0156	Cytochrome P450 CYP2 subfamily	Secondary metabolites biosynthesis, transport and catabolism	METABOLISM	10961	2-oxo-delta3-4,5,5-trimethylcyclopentenylacetyl-CoA 1,2-monooxygenase activity	molecular_function	GO:0018655	IPR001128	Cytochrome P450	SUPERFAMILY	SSF48264	\N
54	1.14.13.-	With NADH or NADPH as one donor, and incorporation of one atom	\N	\N	\N	Bile acid biosynthesis	Lipid Metabolism	METABOLIC	132	KOG0156	Cytochrome P450 CYP2 subfamily	Secondary metabolites biosynthesis, transport and catabolism	METABOLISM	10956	styrene monooxygenase activity	molecular_function	GO:0018650	IPR001128	Cytochrome P450	HMMPfam	PF00067	Cytochrome P450
54	1.14.13.-	With NADH or NADPH as one donor, and incorporation of one atom	\N	\N	\N	Bile acid biosynthesis	Lipid Metabolism	METABOLIC	132	KOG0156	Cytochrome P450 CYP2 subfamily	Secondary metabolites biosynthesis, transport and catabolism	METABOLISM	10956	styrene monooxygenase activity	molecular_function	GO:0018650	IPR001128	Cytochrome P450	PRINTS	PR00385	P450 superfamily signature
54	1.14.13.-	With NADH or NADPH as one donor, and incorporation of one atom	\N	\N	\N	Bile acid biosynthesis	Lipid Metabolism	METABOLIC	132	KOG0156	Cytochrome P450 CYP2 subfamily	Secondary metabolites biosynthesis, transport and catabolism	METABOLISM	10956	styrene monooxygenase activity	molecular_function	GO:0018650	IPR002401	Cytochrome P450, E-class, group I	PRINTS	PR00463	E-class P450 group I signature
54	1.14.13.-	With NADH or NADPH as one donor, and incorporation of one atom	\N	\N	\N	Bile acid biosynthesis	Lipid Metabolism	METABOLIC	132	KOG0156	Cytochrome P450 CYP2 subfamily	Secondary metabolites biosynthesis, transport and catabolism	METABOLISM	10956	styrene monooxygenase activity	molecular_function	GO:0018650	IPR001128	Cytochrome P450	SUPERFAMILY	SSF48264	\N
54	1.14.13.-	With NADH or NADPH as one donor, and incorporation of one atom	\N	\N	\N	1,4-Dichlorobenzene degradation	Biodegradation of Xenobiotics	METABOLIC	132	KOG0156	Cytochrome P450 CYP2 subfamily	Secondary metabolites biosynthesis, transport and catabolism	METABOLISM	6319	3-(3-hydroxy-phenyl)propionate hydroxylase activity	molecular_function	GO:0008688	IPR001128	Cytochrome P450	HMMPfam	PF00067	Cytochrome P450
54	1.14.13.-	With NADH or NADPH as one donor, and incorporation of one atom	\N	\N	\N	1,4-Dichlorobenzene degradation	Biodegradation of Xenobiotics	METABOLIC	132	KOG0156	Cytochrome P450 CYP2 subfamily	Secondary metabolites biosynthesis, transport and catabolism	METABOLISM	6319	3-(3-hydroxy-phenyl)propionate hydroxylase activity	molecular_function	GO:0008688	IPR001128	Cytochrome P450	PRINTS	PR00385	P450 superfamily signature
54	1.14.13.-	With NADH or NADPH as one donor, and incorporation of one atom	\N	\N	\N	1,4-Dichlorobenzene degradation	Biodegradation of Xenobiotics	METABOLIC	132	KOG0156	Cytochrome P450 CYP2 subfamily	Secondary metabolites biosynthesis, transport and catabolism	METABOLISM	6319	3-(3-hydroxy-phenyl)propionate hydroxylase activity	molecular_function	GO:0008688	IPR002401	Cytochrome P450, E-class, group I	PRINTS	PR00463	E-class P450 group I signature
54	1.14.13.-	With NADH or NADPH as one donor, and incorporation of one atom	\N	\N	\N	1,4-Dichlorobenzene degradation	Biodegradation of Xenobiotics	METABOLIC	132	KOG0156	Cytochrome P450 CYP2 subfamily	Secondary metabolites biosynthesis, transport and catabolism	METABOLISM	6319	3-(3-hydroxy-phenyl)propionate hydroxylase activity	molecular_function	GO:0008688	IPR001128	Cytochrome P450	SUPERFAMILY	SSF48264	\N
54	1.14.13.-	With NADH or NADPH as one donor, and incorporation of one atom	\N	\N	\N	Tyrosine metabolism	Amino Acid Metabolism	METABOLIC	132	KOG0156	Cytochrome P450 CYP2 subfamily	Secondary metabolites biosynthesis, transport and catabolism	METABOLISM	10939	dimethyl sulfide monooxygenase activity	molecular_function	GO:0018633	IPR001128	Cytochrome P450	HMMPfam	PF00067	Cytochrome P450
54	1.14.13.-	With NADH or NADPH as one donor, and incorporation of one atom	\N	\N	\N	Tyrosine metabolism	Amino Acid Metabolism	METABOLIC	132	KOG0156	Cytochrome P450 CYP2 subfamily	Secondary metabolites biosynthesis, transport and catabolism	METABOLISM	10939	dimethyl sulfide monooxygenase activity	molecular_function	GO:0018633	IPR001128	Cytochrome P450	PRINTS	PR00385	P450 superfamily signature
54	1.14.13.-	With NADH or NADPH as one donor, and incorporation of one atom	\N	\N	\N	Tyrosine metabolism	Amino Acid Metabolism	METABOLIC	132	KOG0156	Cytochrome P450 CYP2 subfamily	Secondary metabolites biosynthesis, transport and catabolism	METABOLISM	10939	dimethyl sulfide monooxygenase activity	molecular_function	GO:0018633	IPR002401	Cytochrome P450, E-class, group I	PRINTS	PR00463	E-class P450 group I signature
54	1.14.13.-	With NADH or NADPH as one donor, and incorporation of one atom	\N	\N	\N	Tyrosine metabolism	Amino Acid Metabolism	METABOLIC	132	KOG0156	Cytochrome P450 CYP2 subfamily	Secondary metabolites biosynthesis, transport and catabolism	METABOLISM	10939	dimethyl sulfide monooxygenase activity	molecular_function	GO:0018633	IPR001128	Cytochrome P450	SUPERFAMILY	SSF48264	\N
54	1.14.13.-	With NADH or NADPH as one donor, and incorporation of one atom	\N	\N	\N	gamma-Hexachlorocyclohexane degradation	Biodegradation of Xenobiotics	METABOLIC	132	KOG0156	Cytochrome P450 CYP2 subfamily	Secondary metabolites biosynthesis, transport and catabolism	METABOLISM	10950	toluene 2-monooxygenase activity	molecular_function	GO:0018644	IPR001128	Cytochrome P450	HMMPfam	PF00067	Cytochrome P450
54	1.14.13.-	With NADH or NADPH as one donor, and incorporation of one atom	\N	\N	\N	gamma-Hexachlorocyclohexane degradation	Biodegradation of Xenobiotics	METABOLIC	132	KOG0156	Cytochrome P450 CYP2 subfamily	Secondary metabolites biosynthesis, transport and catabolism	METABOLISM	10950	toluene 2-monooxygenase activity	molecular_function	GO:0018644	IPR001128	Cytochrome P450	PRINTS	PR00385	P450 superfamily signature
54	1.14.13.-	With NADH or NADPH as one donor, and incorporation of one atom	\N	\N	\N	gamma-Hexachlorocyclohexane degradation	Biodegradation of Xenobiotics	METABOLIC	132	KOG0156	Cytochrome P450 CYP2 subfamily	Secondary metabolites biosynthesis, transport and catabolism	METABOLISM	10950	toluene 2-monooxygenase activity	molecular_function	GO:0018644	IPR002401	Cytochrome P450, E-class, group I	PRINTS	PR00463	E-class P450 group I signature
54	1.14.13.-	With NADH or NADPH as one donor, and incorporation of one atom	\N	\N	\N	gamma-Hexachlorocyclohexane degradation	Biodegradation of Xenobiotics	METABOLIC	132	KOG0156	Cytochrome P450 CYP2 subfamily	Secondary metabolites biosynthesis, transport and catabolism	METABOLISM	10950	toluene 2-monooxygenase activity	molecular_function	GO:0018644	IPR001128	Cytochrome P450	SUPERFAMILY	SSF48264	\N
54	1.14.13.-	With NADH or NADPH as one donor, and incorporation of one atom	\N	\N	\N	Tryptophan metabolism	Amino Acid Metabolism	METABOLIC	132	KOG0156	Cytochrome P450 CYP2 subfamily	Secondary metabolites biosynthesis, transport and catabolism	METABOLISM	10962	phenanthrene 3,4-monooxygenase activity	molecular_function	GO:0018656	IPR001128	Cytochrome P450	HMMPfam	PF00067	Cytochrome P450
54	1.14.13.-	With NADH or NADPH as one donor, and incorporation of one atom	\N	\N	\N	Tryptophan metabolism	Amino Acid Metabolism	METABOLIC	132	KOG0156	Cytochrome P450 CYP2 subfamily	Secondary metabolites biosynthesis, transport and catabolism	METABOLISM	10962	phenanthrene 3,4-monooxygenase activity	molecular_function	GO:0018656	IPR001128	Cytochrome P450	PRINTS	PR00385	P450 superfamily signature
54	1.14.13.-	With NADH or NADPH as one donor, and incorporation of one atom	\N	\N	\N	Tryptophan metabolism	Amino Acid Metabolism	METABOLIC	132	KOG0156	Cytochrome P450 CYP2 subfamily	Secondary metabolites biosynthesis, transport and catabolism	METABOLISM	10962	phenanthrene 3,4-monooxygenase activity	molecular_function	GO:0018656	IPR002401	Cytochrome P450, E-class, group I	PRINTS	PR00463	E-class P450 group I signature
54	1.14.13.-	With NADH or NADPH as one donor, and incorporation of one atom	\N	\N	\N	Tryptophan metabolism	Amino Acid Metabolism	METABOLIC	132	KOG0156	Cytochrome P450 CYP2 subfamily	Secondary metabolites biosynthesis, transport and catabolism	METABOLISM	10962	phenanthrene 3,4-monooxygenase activity	molecular_function	GO:0018656	IPR001128	Cytochrome P450	SUPERFAMILY	SSF48264	\N
54	1.14.13.-	With NADH or NADPH as one donor, and incorporation of one atom	\N	\N	\N	Histidine metabolism	Amino Acid Metabolism	METABOLIC	132	KOG0156	Cytochrome P450 CYP2 subfamily	Secondary metabolites biosynthesis, transport and catabolism	METABOLISM	10958	toluene-sulfonate methyl-monooxygenase activity	molecular_function	GO:0018652	IPR001128	Cytochrome P450	HMMPfam	PF00067	Cytochrome P450
54	1.14.13.-	With NADH or NADPH as one donor, and incorporation of one atom	\N	\N	\N	Histidine metabolism	Amino Acid Metabolism	METABOLIC	132	KOG0156	Cytochrome P450 CYP2 subfamily	Secondary metabolites biosynthesis, transport and catabolism	METABOLISM	10958	toluene-sulfonate methyl-monooxygenase activity	molecular_function	GO:0018652	IPR001128	Cytochrome P450	PRINTS	PR00385	P450 superfamily signature
54	1.14.13.-	With NADH or NADPH as one donor, and incorporation of one atom	\N	\N	\N	Histidine metabolism	Amino Acid Metabolism	METABOLIC	132	KOG0156	Cytochrome P450 CYP2 subfamily	Secondary metabolites biosynthesis, transport and catabolism	METABOLISM	10958	toluene-sulfonate methyl-monooxygenase activity	molecular_function	GO:0018652	IPR002401	Cytochrome P450, E-class, group I	PRINTS	PR00463	E-class P450 group I signature
54	1.14.13.-	With NADH or NADPH as one donor, and incorporation of one atom	\N	\N	\N	Histidine metabolism	Amino Acid Metabolism	METABOLIC	132	KOG0156	Cytochrome P450 CYP2 subfamily	Secondary metabolites biosynthesis, transport and catabolism	METABOLISM	10958	toluene-sulfonate methyl-monooxygenase activity	molecular_function	GO:0018652	IPR001128	Cytochrome P450	SUPERFAMILY	SSF48264	\N
54	1.14.13.-	With NADH or NADPH as one donor, and incorporation of one atom	\N	\N	\N	Histidine metabolism	Amino Acid Metabolism	METABOLIC	132	KOG0156	Cytochrome P450 CYP2 subfamily	Secondary metabolites biosynthesis, transport and catabolism	METABOLISM	10959	3-methyl-2-oxo-1,2-dihydroquinoline 6-monooxygenase activity	molecular_function	GO:0018653	IPR001128	Cytochrome P450	HMMPfam	PF00067	Cytochrome P450
54	1.14.13.-	With NADH or NADPH as one donor, and incorporation of one atom	\N	\N	\N	Histidine metabolism	Amino Acid Metabolism	METABOLIC	132	KOG0156	Cytochrome P450 CYP2 subfamily	Secondary metabolites biosynthesis, transport and catabolism	METABOLISM	10959	3-methyl-2-oxo-1,2-dihydroquinoline 6-monooxygenase activity	molecular_function	GO:0018653	IPR001128	Cytochrome P450	PRINTS	PR00385	P450 superfamily signature
54	1.14.13.-	With NADH or NADPH as one donor, and incorporation of one atom	\N	\N	\N	Histidine metabolism	Amino Acid Metabolism	METABOLIC	132	KOG0156	Cytochrome P450 CYP2 subfamily	Secondary metabolites biosynthesis, transport and catabolism	METABOLISM	10959	3-methyl-2-oxo-1,2-dihydroquinoline 6-monooxygenase activity	molecular_function	GO:0018653	IPR002401	Cytochrome P450, E-class, group I	PRINTS	PR00463	E-class P450 group I signature
54	1.14.13.-	With NADH or NADPH as one donor, and incorporation of one atom	\N	\N	\N	Histidine metabolism	Amino Acid Metabolism	METABOLIC	132	KOG0156	Cytochrome P450 CYP2 subfamily	Secondary metabolites biosynthesis, transport and catabolism	METABOLISM	10959	3-methyl-2-oxo-1,2-dihydroquinoline 6-monooxygenase activity	molecular_function	GO:0018653	IPR001128	Cytochrome P450	SUPERFAMILY	SSF48264	\N
54	1.14.13.-	With NADH or NADPH as one donor, and incorporation of one atom	\N	\N	\N	Ubiquinone biosynthesis	Metabolism of Cofactors and Vitamins	METABOLIC	132	KOG0156	Cytochrome P450 CYP2 subfamily	Secondary metabolites biosynthesis, transport and catabolism	METABOLISM	4283	electron transport	biological_process	GO:0006118	IPR001128	Cytochrome P450	HMMPfam	PF00067	Cytochrome P450
54	1.14.13.-	With NADH or NADPH as one donor, and incorporation of one atom	\N	\N	\N	Ubiquinone biosynthesis	Metabolism of Cofactors and Vitamins	METABOLIC	132	KOG0156	Cytochrome P450 CYP2 subfamily	Secondary metabolites biosynthesis, transport and catabolism	METABOLISM	4283	electron transport	biological_process	GO:0006118	IPR001128	Cytochrome P450	PRINTS	PR00385	P450 superfamily signature
54	1.14.13.-	With NADH or NADPH as one donor, and incorporation of one atom	\N	\N	\N	Ubiquinone biosynthesis	Metabolism of Cofactors and Vitamins	METABOLIC	132	KOG0156	Cytochrome P450 CYP2 subfamily	Secondary metabolites biosynthesis, transport and catabolism	METABOLISM	4283	electron transport	biological_process	GO:0006118	IPR002401	Cytochrome P450, E-class, group I	PRINTS	PR00463	E-class P450 group I signature
54	1.14.13.-	With NADH or NADPH as one donor, and incorporation of one atom	\N	\N	\N	Ubiquinone biosynthesis	Metabolism of Cofactors and Vitamins	METABOLIC	132	KOG0156	Cytochrome P450 CYP2 subfamily	Secondary metabolites biosynthesis, transport and catabolism	METABOLISM	4283	electron transport	biological_process	GO:0006118	IPR001128	Cytochrome P450	SUPERFAMILY	SSF48264	\N
54	1.14.13.-	With NADH or NADPH as one donor, and incorporation of one atom	\N	\N	\N	Sterol biosynthesis	Lipid Metabolism	METABOLIC	132	KOG0156	Cytochrome P450 CYP2 subfamily	Secondary metabolites biosynthesis, transport and catabolism	METABOLISM	10953	phenanthrene 1,2-monooxygenase activity	molecular_function	GO:0018647	IPR001128	Cytochrome P450	HMMPfam	PF00067	Cytochrome P450
54	1.14.13.-	With NADH or NADPH as one donor, and incorporation of one atom	\N	\N	\N	Sterol biosynthesis	Lipid Metabolism	METABOLIC	132	KOG0156	Cytochrome P450 CYP2 subfamily	Secondary metabolites biosynthesis, transport and catabolism	METABOLISM	10953	phenanthrene 1,2-monooxygenase activity	molecular_function	GO:0018647	IPR001128	Cytochrome P450	PRINTS	PR00385	P450 superfamily signature
54	1.14.13.-	With NADH or NADPH as one donor, and incorporation of one atom	\N	\N	\N	Sterol biosynthesis	Lipid Metabolism	METABOLIC	132	KOG0156	Cytochrome P450 CYP2 subfamily	Secondary metabolites biosynthesis, transport and catabolism	METABOLISM	10953	phenanthrene 1,2-monooxygenase activity	molecular_function	GO:0018647	IPR002401	Cytochrome P450, E-class, group I	PRINTS	PR00463	E-class P450 group I signature
54	1.14.13.-	With NADH or NADPH as one donor, and incorporation of one atom	\N	\N	\N	Sterol biosynthesis	Lipid Metabolism	METABOLIC	132	KOG0156	Cytochrome P450 CYP2 subfamily	Secondary metabolites biosynthesis, transport and catabolism	METABOLISM	10953	phenanthrene 1,2-monooxygenase activity	molecular_function	GO:0018647	IPR001128	Cytochrome P450	SUPERFAMILY	SSF48264	\N
54	1.14.13.-	With NADH or NADPH as one donor, and incorporation of one atom	\N	\N	\N	Phenylalanine metabolism	Amino Acid Metabolism	METABOLIC	132	KOG0156	Cytochrome P450 CYP2 subfamily	Secondary metabolites biosynthesis, transport and catabolism	METABOLISM	10961	2-oxo-delta3-4,5,5-trimethylcyclopentenylacetyl-CoA 1,2-monooxygenase activity	molecular_function	GO:0018655	IPR001128	Cytochrome P450	HMMPfam	PF00067	Cytochrome P450
54	1.14.13.-	With NADH or NADPH as one donor, and incorporation of one atom	\N	\N	\N	Phenylalanine metabolism	Amino Acid Metabolism	METABOLIC	132	KOG0156	Cytochrome P450 CYP2 subfamily	Secondary metabolites biosynthesis, transport and catabolism	METABOLISM	10961	2-oxo-delta3-4,5,5-trimethylcyclopentenylacetyl-CoA 1,2-monooxygenase activity	molecular_function	GO:0018655	IPR001128	Cytochrome P450	PRINTS	PR00385	P450 superfamily signature
54	1.14.13.-	With NADH or NADPH as one donor, and incorporation of one atom	\N	\N	\N	Phenylalanine metabolism	Amino Acid Metabolism	METABOLIC	132	KOG0156	Cytochrome P450 CYP2 subfamily	Secondary metabolites biosynthesis, transport and catabolism	METABOLISM	10961	2-oxo-delta3-4,5,5-trimethylcyclopentenylacetyl-CoA 1,2-monooxygenase activity	molecular_function	GO:0018655	IPR002401	Cytochrome P450, E-class, group I	PRINTS	PR00463	E-class P450 group I signature
54	1.14.13.-	With NADH or NADPH as one donor, and incorporation of one atom	\N	\N	\N	Phenylalanine metabolism	Amino Acid Metabolism	METABOLIC	132	KOG0156	Cytochrome P450 CYP2 subfamily	Secondary metabolites biosynthesis, transport and catabolism	METABOLISM	10961	2-oxo-delta3-4,5,5-trimethylcyclopentenylacetyl-CoA 1,2-monooxygenase activity	molecular_function	GO:0018655	IPR001128	Cytochrome P450	SUPERFAMILY	SSF48264	\N
54	1.14.13.-	With NADH or NADPH as one donor, and incorporation of one atom	\N	\N	\N	Flavonoids, stilbene and lignin biosynthesis	Biosynthesis of Secondary Metabolites	METABOLIC	132	KOG0156	Cytochrome P450 CYP2 subfamily	Secondary metabolites biosynthesis, transport and catabolism	METABOLISM	10946	dibenzothiophene monooxygenase activity	molecular_function	GO:0018640	IPR001128	Cytochrome P450	HMMPfam	PF00067	Cytochrome P450
54	1.14.13.-	With NADH or NADPH as one donor, and incorporation of one atom	\N	\N	\N	Flavonoids, stilbene and lignin biosynthesis	Biosynthesis of Secondary Metabolites	METABOLIC	132	KOG0156	Cytochrome P450 CYP2 subfamily	Secondary metabolites biosynthesis, transport and catabolism	METABOLISM	10946	dibenzothiophene monooxygenase activity	molecular_function	GO:0018640	IPR001128	Cytochrome P450	PRINTS	PR00385	P450 superfamily signature
54	1.14.13.-	With NADH or NADPH as one donor, and incorporation of one atom	\N	\N	\N	Flavonoids, stilbene and lignin biosynthesis	Biosynthesis of Secondary Metabolites	METABOLIC	132	KOG0156	Cytochrome P450 CYP2 subfamily	Secondary metabolites biosynthesis, transport and catabolism	METABOLISM	10946	dibenzothiophene monooxygenase activity	molecular_function	GO:0018640	IPR002401	Cytochrome P450, E-class, group I	PRINTS	PR00463	E-class P450 group I signature
54	1.14.13.-	With NADH or NADPH as one donor, and incorporation of one atom	\N	\N	\N	Flavonoids, stilbene and lignin biosynthesis	Biosynthesis of Secondary Metabolites	METABOLIC	132	KOG0156	Cytochrome P450 CYP2 subfamily	Secondary metabolites biosynthesis, transport and catabolism	METABOLISM	10946	dibenzothiophene monooxygenase activity	molecular_function	GO:0018640	IPR001128	Cytochrome P450	SUPERFAMILY	SSF48264	\N
54	1.14.13.-	With NADH or NADPH as one donor, and incorporation of one atom	\N	\N	\N	Ubiquinone biosynthesis	Metabolism of Cofactors and Vitamins	METABOLIC	132	KOG0156	Cytochrome P450 CYP2 subfamily	Secondary metabolites biosynthesis, transport and catabolism	METABOLISM	10947	6-hydroxy-3-methyl-2-oxo-1,2-dihydroquinoline 6-monooxygenase activity	molecular_function	GO:0018641	IPR001128	Cytochrome P450	HMMPfam	PF00067	Cytochrome P450
54	1.14.13.-	With NADH or NADPH as one donor, and incorporation of one atom	\N	\N	\N	Ubiquinone biosynthesis	Metabolism of Cofactors and Vitamins	METABOLIC	132	KOG0156	Cytochrome P450 CYP2 subfamily	Secondary metabolites biosynthesis, transport and catabolism	METABOLISM	10947	6-hydroxy-3-methyl-2-oxo-1,2-dihydroquinoline 6-monooxygenase activity	molecular_function	GO:0018641	IPR001128	Cytochrome P450	PRINTS	PR00385	P450 superfamily signature
54	1.14.13.-	With NADH or NADPH as one donor, and incorporation of one atom	\N	\N	\N	Ubiquinone biosynthesis	Metabolism of Cofactors and Vitamins	METABOLIC	132	KOG0156	Cytochrome P450 CYP2 subfamily	Secondary metabolites biosynthesis, transport and catabolism	METABOLISM	10947	6-hydroxy-3-methyl-2-oxo-1,2-dihydroquinoline 6-monooxygenase activity	molecular_function	GO:0018641	IPR002401	Cytochrome P450, E-class, group I	PRINTS	PR00463	E-class P450 group I signature
54	1.14.13.-	With NADH or NADPH as one donor, and incorporation of one atom	\N	\N	\N	Ubiquinone biosynthesis	Metabolism of Cofactors and Vitamins	METABOLIC	132	KOG0156	Cytochrome P450 CYP2 subfamily	Secondary metabolites biosynthesis, transport and catabolism	METABOLISM	10947	6-hydroxy-3-methyl-2-oxo-1,2-dihydroquinoline 6-monooxygenase activity	molecular_function	GO:0018641	IPR001128	Cytochrome P450	SUPERFAMILY	SSF48264	\N
54	1.14.13.-	With NADH or NADPH as one donor, and incorporation of one atom	\N	\N	\N	Methane metabolism	Energy Metabolism	METABOLIC	132	KOG0156	Cytochrome P450 CYP2 subfamily	Secondary metabolites biosynthesis, transport and catabolism	METABOLISM	10959	3-methyl-2-oxo-1,2-dihydroquinoline 6-monooxygenase activity	molecular_function	GO:0018653	IPR001128	Cytochrome P450	HMMPfam	PF00067	Cytochrome P450
54	1.14.13.-	With NADH or NADPH as one donor, and incorporation of one atom	\N	\N	\N	Methane metabolism	Energy Metabolism	METABOLIC	132	KOG0156	Cytochrome P450 CYP2 subfamily	Secondary metabolites biosynthesis, transport and catabolism	METABOLISM	10959	3-methyl-2-oxo-1,2-dihydroquinoline 6-monooxygenase activity	molecular_function	GO:0018653	IPR001128	Cytochrome P450	PRINTS	PR00385	P450 superfamily signature
54	1.14.13.-	With NADH or NADPH as one donor, and incorporation of one atom	\N	\N	\N	Methane metabolism	Energy Metabolism	METABOLIC	132	KOG0156	Cytochrome P450 CYP2 subfamily	Secondary metabolites biosynthesis, transport and catabolism	METABOLISM	10959	3-methyl-2-oxo-1,2-dihydroquinoline 6-monooxygenase activity	molecular_function	GO:0018653	IPR002401	Cytochrome P450, E-class, group I	PRINTS	PR00463	E-class P450 group I signature
54	1.14.13.-	With NADH or NADPH as one donor, and incorporation of one atom	\N	\N	\N	Methane metabolism	Energy Metabolism	METABOLIC	132	KOG0156	Cytochrome P450 CYP2 subfamily	Secondary metabolites biosynthesis, transport and catabolism	METABOLISM	10959	3-methyl-2-oxo-1,2-dihydroquinoline 6-monooxygenase activity	molecular_function	GO:0018653	IPR001128	Cytochrome P450	SUPERFAMILY	SSF48264	\N
54	1.14.13.-	With NADH or NADPH as one donor, and incorporation of one atom	\N	\N	\N	Androgen and estrogen metabolism	Lipid Metabolism	METABOLIC	132	KOG0156	Cytochrome P450 CYP2 subfamily	Secondary metabolites biosynthesis, transport and catabolism	METABOLISM	10945	xylene monooxygenase activity	molecular_function	GO:0018639	IPR001128	Cytochrome P450	HMMPfam	PF00067	Cytochrome P450
54	1.14.13.-	With NADH or NADPH as one donor, and incorporation of one atom	\N	\N	\N	Androgen and estrogen metabolism	Lipid Metabolism	METABOLIC	132	KOG0156	Cytochrome P450 CYP2 subfamily	Secondary metabolites biosynthesis, transport and catabolism	METABOLISM	10945	xylene monooxygenase activity	molecular_function	GO:0018639	IPR001128	Cytochrome P450	PRINTS	PR00385	P450 superfamily signature
54	1.14.13.-	With NADH or NADPH as one donor, and incorporation of one atom	\N	\N	\N	Androgen and estrogen metabolism	Lipid Metabolism	METABOLIC	132	KOG0156	Cytochrome P450 CYP2 subfamily	Secondary metabolites biosynthesis, transport and catabolism	METABOLISM	10945	xylene monooxygenase activity	molecular_function	GO:0018639	IPR002401	Cytochrome P450, E-class, group I	PRINTS	PR00463	E-class P450 group I signature
54	1.14.13.-	With NADH or NADPH as one donor, and incorporation of one atom	\N	\N	\N	Androgen and estrogen metabolism	Lipid Metabolism	METABOLIC	132	KOG0156	Cytochrome P450 CYP2 subfamily	Secondary metabolites biosynthesis, transport and catabolism	METABOLISM	10945	xylene monooxygenase activity	molecular_function	GO:0018639	IPR001128	Cytochrome P450	SUPERFAMILY	SSF48264	\N
54	1.14.13.-	With NADH or NADPH as one donor, and incorporation of one atom	\N	\N	\N	Methane metabolism	Energy Metabolism	METABOLIC	132	KOG0156	Cytochrome P450 CYP2 subfamily	Secondary metabolites biosynthesis, transport and catabolism	METABOLISM	10958	toluene-sulfonate methyl-monooxygenase activity	molecular_function	GO:0018652	IPR001128	Cytochrome P450	HMMPfam	PF00067	Cytochrome P450
54	1.14.13.-	With NADH or NADPH as one donor, and incorporation of one atom	\N	\N	\N	Methane metabolism	Energy Metabolism	METABOLIC	132	KOG0156	Cytochrome P450 CYP2 subfamily	Secondary metabolites biosynthesis, transport and catabolism	METABOLISM	10958	toluene-sulfonate methyl-monooxygenase activity	molecular_function	GO:0018652	IPR001128	Cytochrome P450	PRINTS	PR00385	P450 superfamily signature
54	1.14.13.-	With NADH or NADPH as one donor, and incorporation of one atom	\N	\N	\N	Methane metabolism	Energy Metabolism	METABOLIC	132	KOG0156	Cytochrome P450 CYP2 subfamily	Secondary metabolites biosynthesis, transport and catabolism	METABOLISM	10958	toluene-sulfonate methyl-monooxygenase activity	molecular_function	GO:0018652	IPR002401	Cytochrome P450, E-class, group I	PRINTS	PR00463	E-class P450 group I signature
54	1.14.13.-	With NADH or NADPH as one donor, and incorporation of one atom	\N	\N	\N	Methane metabolism	Energy Metabolism	METABOLIC	132	KOG0156	Cytochrome P450 CYP2 subfamily	Secondary metabolites biosynthesis, transport and catabolism	METABOLISM	10958	toluene-sulfonate methyl-monooxygenase activity	molecular_function	GO:0018652	IPR001128	Cytochrome P450	SUPERFAMILY	SSF48264	\N
54	1.14.13.-	With NADH or NADPH as one donor, and incorporation of one atom	\N	\N	\N	Androgen and estrogen metabolism	Lipid Metabolism	METABOLIC	132	KOG0156	Cytochrome P450 CYP2 subfamily	Secondary metabolites biosynthesis, transport and catabolism	METABOLISM	10944	toluene 4-monooxygenase activity	molecular_function	GO:0018638	IPR001128	Cytochrome P450	HMMPfam	PF00067	Cytochrome P450
54	1.14.13.-	With NADH or NADPH as one donor, and incorporation of one atom	\N	\N	\N	Androgen and estrogen metabolism	Lipid Metabolism	METABOLIC	132	KOG0156	Cytochrome P450 CYP2 subfamily	Secondary metabolites biosynthesis, transport and catabolism	METABOLISM	10944	toluene 4-monooxygenase activity	molecular_function	GO:0018638	IPR001128	Cytochrome P450	PRINTS	PR00385	P450 superfamily signature
54	1.14.13.-	With NADH or NADPH as one donor, and incorporation of one atom	\N	\N	\N	Androgen and estrogen metabolism	Lipid Metabolism	METABOLIC	132	KOG0156	Cytochrome P450 CYP2 subfamily	Secondary metabolites biosynthesis, transport and catabolism	METABOLISM	10944	toluene 4-monooxygenase activity	molecular_function	GO:0018638	IPR002401	Cytochrome P450, E-class, group I	PRINTS	PR00463	E-class P450 group I signature
54	1.14.13.-	With NADH or NADPH as one donor, and incorporation of one atom	\N	\N	\N	Androgen and estrogen metabolism	Lipid Metabolism	METABOLIC	132	KOG0156	Cytochrome P450 CYP2 subfamily	Secondary metabolites biosynthesis, transport and catabolism	METABOLISM	10944	toluene 4-monooxygenase activity	molecular_function	GO:0018638	IPR001128	Cytochrome P450	SUPERFAMILY	SSF48264	\N
54	1.14.13.-	With NADH or NADPH as one donor, and incorporation of one atom	\N	\N	\N	Ubiquinone biosynthesis	Metabolism of Cofactors and Vitamins	METABOLIC	132	KOG0156	Cytochrome P450 CYP2 subfamily	Secondary metabolites biosynthesis, transport and catabolism	METABOLISM	10954	methanesulfonic acid monooxygenase activity	molecular_function	GO:0018648	IPR001128	Cytochrome P450	HMMPfam	PF00067	Cytochrome P450
54	1.14.13.-	With NADH or NADPH as one donor, and incorporation of one atom	\N	\N	\N	Ubiquinone biosynthesis	Metabolism of Cofactors and Vitamins	METABOLIC	132	KOG0156	Cytochrome P450 CYP2 subfamily	Secondary metabolites biosynthesis, transport and catabolism	METABOLISM	10954	methanesulfonic acid monooxygenase activity	molecular_function	GO:0018648	IPR001128	Cytochrome P450	PRINTS	PR00385	P450 superfamily signature
54	1.14.13.-	With NADH or NADPH as one donor, and incorporation of one atom	\N	\N	\N	Ubiquinone biosynthesis	Metabolism of Cofactors and Vitamins	METABOLIC	132	KOG0156	Cytochrome P450 CYP2 subfamily	Secondary metabolites biosynthesis, transport and catabolism	METABOLISM	10954	methanesulfonic acid monooxygenase activity	molecular_function	GO:0018648	IPR002401	Cytochrome P450, E-class, group I	PRINTS	PR00463	E-class P450 group I signature
54	1.14.13.-	With NADH or NADPH as one donor, and incorporation of one atom	\N	\N	\N	Ubiquinone biosynthesis	Metabolism of Cofactors and Vitamins	METABOLIC	132	KOG0156	Cytochrome P450 CYP2 subfamily	Secondary metabolites biosynthesis, transport and catabolism	METABOLISM	10954	methanesulfonic acid monooxygenase activity	molecular_function	GO:0018648	IPR001128	Cytochrome P450	SUPERFAMILY	SSF48264	\N
54	1.14.13.-	With NADH or NADPH as one donor, and incorporation of one atom	\N	\N	\N	Bile acid biosynthesis	Lipid Metabolism	METABOLIC	132	KOG0156	Cytochrome P450 CYP2 subfamily	Secondary metabolites biosynthesis, transport and catabolism	METABOLISM	10950	toluene 2-monooxygenase activity	molecular_function	GO:0018644	IPR001128	Cytochrome P450	HMMPfam	PF00067	Cytochrome P450
54	1.14.13.-	With NADH or NADPH as one donor, and incorporation of one atom	\N	\N	\N	Bile acid biosynthesis	Lipid Metabolism	METABOLIC	132	KOG0156	Cytochrome P450 CYP2 subfamily	Secondary metabolites biosynthesis, transport and catabolism	METABOLISM	10950	toluene 2-monooxygenase activity	molecular_function	GO:0018644	IPR001128	Cytochrome P450	PRINTS	PR00385	P450 superfamily signature
54	1.14.13.-	With NADH or NADPH as one donor, and incorporation of one atom	\N	\N	\N	Bile acid biosynthesis	Lipid Metabolism	METABOLIC	132	KOG0156	Cytochrome P450 CYP2 subfamily	Secondary metabolites biosynthesis, transport and catabolism	METABOLISM	10950	toluene 2-monooxygenase activity	molecular_function	GO:0018644	IPR002401	Cytochrome P450, E-class, group I	PRINTS	PR00463	E-class P450 group I signature
54	1.14.13.-	With NADH or NADPH as one donor, and incorporation of one atom	\N	\N	\N	Bile acid biosynthesis	Lipid Metabolism	METABOLIC	132	KOG0156	Cytochrome P450 CYP2 subfamily	Secondary metabolites biosynthesis, transport and catabolism	METABOLISM	10950	toluene 2-monooxygenase activity	molecular_function	GO:0018644	IPR001128	Cytochrome P450	SUPERFAMILY	SSF48264	\N
54	1.14.13.-	With NADH or NADPH as one donor, and incorporation of one atom	\N	\N	\N	Phenylalanine metabolism	Amino Acid Metabolism	METABOLIC	132	KOG0156	Cytochrome P450 CYP2 subfamily	Secondary metabolites biosynthesis, transport and catabolism	METABOLISM	12251	heme binding	molecular_function	GO:0020037	IPR001128	Cytochrome P450	HMMPfam	PF00067	Cytochrome P450
54	1.14.13.-	With NADH or NADPH as one donor, and incorporation of one atom	\N	\N	\N	Phenylalanine metabolism	Amino Acid Metabolism	METABOLIC	132	KOG0156	Cytochrome P450 CYP2 subfamily	Secondary metabolites biosynthesis, transport and catabolism	METABOLISM	12251	heme binding	molecular_function	GO:0020037	IPR001128	Cytochrome P450	PRINTS	PR00385	P450 superfamily signature
54	1.14.13.-	With NADH or NADPH as one donor, and incorporation of one atom	\N	\N	\N	Phenylalanine metabolism	Amino Acid Metabolism	METABOLIC	132	KOG0156	Cytochrome P450 CYP2 subfamily	Secondary metabolites biosynthesis, transport and catabolism	METABOLISM	12251	heme binding	molecular_function	GO:0020037	IPR002401	Cytochrome P450, E-class, group I	PRINTS	PR00463	E-class P450 group I signature
54	1.14.13.-	With NADH or NADPH as one donor, and incorporation of one atom	\N	\N	\N	Phenylalanine metabolism	Amino Acid Metabolism	METABOLIC	132	KOG0156	Cytochrome P450 CYP2 subfamily	Secondary metabolites biosynthesis, transport and catabolism	METABOLISM	12251	heme binding	molecular_function	GO:0020037	IPR001128	Cytochrome P450	SUPERFAMILY	SSF48264	\N
54	1.14.13.-	With NADH or NADPH as one donor, and incorporation of one atom	\N	\N	\N	Sterol biosynthesis	Lipid Metabolism	METABOLIC	132	KOG0156	Cytochrome P450 CYP2 subfamily	Secondary metabolites biosynthesis, transport and catabolism	METABOLISM	19196	6-hydroxynicotinate 3-monooxygenase activity	molecular_function	GO:0043731	IPR001128	Cytochrome P450	HMMPfam	PF00067	Cytochrome P450
54	1.14.13.-	With NADH or NADPH as one donor, and incorporation of one atom	\N	\N	\N	Sterol biosynthesis	Lipid Metabolism	METABOLIC	132	KOG0156	Cytochrome P450 CYP2 subfamily	Secondary metabolites biosynthesis, transport and catabolism	METABOLISM	19196	6-hydroxynicotinate 3-monooxygenase activity	molecular_function	GO:0043731	IPR001128	Cytochrome P450	PRINTS	PR00385	P450 superfamily signature
54	1.14.13.-	With NADH or NADPH as one donor, and incorporation of one atom	\N	\N	\N	Sterol biosynthesis	Lipid Metabolism	METABOLIC	132	KOG0156	Cytochrome P450 CYP2 subfamily	Secondary metabolites biosynthesis, transport and catabolism	METABOLISM	19196	6-hydroxynicotinate 3-monooxygenase activity	molecular_function	GO:0043731	IPR002401	Cytochrome P450, E-class, group I	PRINTS	PR00463	E-class P450 group I signature
54	1.14.13.-	With NADH or NADPH as one donor, and incorporation of one atom	\N	\N	\N	Sterol biosynthesis	Lipid Metabolism	METABOLIC	132	KOG0156	Cytochrome P450 CYP2 subfamily	Secondary metabolites biosynthesis, transport and catabolism	METABOLISM	19196	6-hydroxynicotinate 3-monooxygenase activity	molecular_function	GO:0043731	IPR001128	Cytochrome P450	SUPERFAMILY	SSF48264	\N
54	1.14.13.-	With NADH or NADPH as one donor, and incorporation of one atom	\N	\N	\N	Androgen and estrogen metabolism	Lipid Metabolism	METABOLIC	132	KOG0156	Cytochrome P450 CYP2 subfamily	Secondary metabolites biosynthesis, transport and catabolism	METABOLISM	10946	dibenzothiophene monooxygenase activity	molecular_function	GO:0018640	IPR001128	Cytochrome P450	HMMPfam	PF00067	Cytochrome P450
54	1.14.13.-	With NADH or NADPH as one donor, and incorporation of one atom	\N	\N	\N	Androgen and estrogen metabolism	Lipid Metabolism	METABOLIC	132	KOG0156	Cytochrome P450 CYP2 subfamily	Secondary metabolites biosynthesis, transport and catabolism	METABOLISM	10946	dibenzothiophene monooxygenase activity	molecular_function	GO:0018640	IPR001128	Cytochrome P450	PRINTS	PR00385	P450 superfamily signature
54	1.14.13.-	With NADH or NADPH as one donor, and incorporation of one atom	\N	\N	\N	Androgen and estrogen metabolism	Lipid Metabolism	METABOLIC	132	KOG0156	Cytochrome P450 CYP2 subfamily	Secondary metabolites biosynthesis, transport and catabolism	METABOLISM	10946	dibenzothiophene monooxygenase activity	molecular_function	GO:0018640	IPR002401	Cytochrome P450, E-class, group I	PRINTS	PR00463	E-class P450 group I signature
54	1.14.13.-	With NADH or NADPH as one donor, and incorporation of one atom	\N	\N	\N	Androgen and estrogen metabolism	Lipid Metabolism	METABOLIC	132	KOG0156	Cytochrome P450 CYP2 subfamily	Secondary metabolites biosynthesis, transport and catabolism	METABOLISM	10946	dibenzothiophene monooxygenase activity	molecular_function	GO:0018640	IPR001128	Cytochrome P450	SUPERFAMILY	SSF48264	\N
54	1.14.13.-	With NADH or NADPH as one donor, and incorporation of one atom	\N	\N	\N	Androgen and estrogen metabolism	Lipid Metabolism	METABOLIC	132	KOG0156	Cytochrome P450 CYP2 subfamily	Secondary metabolites biosynthesis, transport and catabolism	METABOLISM	10949	carbon disulfide oxygenase activity	molecular_function	GO:0018643	IPR001128	Cytochrome P450	HMMPfam	PF00067	Cytochrome P450
54	1.14.13.-	With NADH or NADPH as one donor, and incorporation of one atom	\N	\N	\N	Androgen and estrogen metabolism	Lipid Metabolism	METABOLIC	132	KOG0156	Cytochrome P450 CYP2 subfamily	Secondary metabolites biosynthesis, transport and catabolism	METABOLISM	10949	carbon disulfide oxygenase activity	molecular_function	GO:0018643	IPR001128	Cytochrome P450	PRINTS	PR00385	P450 superfamily signature
54	1.14.13.-	With NADH or NADPH as one donor, and incorporation of one atom	\N	\N	\N	Androgen and estrogen metabolism	Lipid Metabolism	METABOLIC	132	KOG0156	Cytochrome P450 CYP2 subfamily	Secondary metabolites biosynthesis, transport and catabolism	METABOLISM	10949	carbon disulfide oxygenase activity	molecular_function	GO:0018643	IPR002401	Cytochrome P450, E-class, group I	PRINTS	PR00463	E-class P450 group I signature
54	1.14.13.-	With NADH or NADPH as one donor, and incorporation of one atom	\N	\N	\N	Androgen and estrogen metabolism	Lipid Metabolism	METABOLIC	132	KOG0156	Cytochrome P450 CYP2 subfamily	Secondary metabolites biosynthesis, transport and catabolism	METABOLISM	10949	carbon disulfide oxygenase activity	molecular_function	GO:0018643	IPR001128	Cytochrome P450	SUPERFAMILY	SSF48264	\N
54	1.14.13.-	With NADH or NADPH as one donor, and incorporation of one atom	\N	\N	\N	Tryptophan metabolism	Amino Acid Metabolism	METABOLIC	132	KOG0156	Cytochrome P450 CYP2 subfamily	Secondary metabolites biosynthesis, transport and catabolism	METABOLISM	11397	limonene monooxygenase activity	molecular_function	GO:0019113	IPR001128	Cytochrome P450	HMMPfam	PF00067	Cytochrome P450
54	1.14.13.-	With NADH or NADPH as one donor, and incorporation of one atom	\N	\N	\N	Tryptophan metabolism	Amino Acid Metabolism	METABOLIC	132	KOG0156	Cytochrome P450 CYP2 subfamily	Secondary metabolites biosynthesis, transport and catabolism	METABOLISM	11397	limonene monooxygenase activity	molecular_function	GO:0019113	IPR001128	Cytochrome P450	PRINTS	PR00385	P450 superfamily signature
54	1.14.13.-	With NADH or NADPH as one donor, and incorporation of one atom	\N	\N	\N	Tryptophan metabolism	Amino Acid Metabolism	METABOLIC	132	KOG0156	Cytochrome P450 CYP2 subfamily	Secondary metabolites biosynthesis, transport and catabolism	METABOLISM	11397	limonene monooxygenase activity	molecular_function	GO:0019113	IPR002401	Cytochrome P450, E-class, group I	PRINTS	PR00463	E-class P450 group I signature
54	1.14.13.-	With NADH or NADPH as one donor, and incorporation of one atom	\N	\N	\N	Tryptophan metabolism	Amino Acid Metabolism	METABOLIC	132	KOG0156	Cytochrome P450 CYP2 subfamily	Secondary metabolites biosynthesis, transport and catabolism	METABOLISM	11397	limonene monooxygenase activity	molecular_function	GO:0019113	IPR001128	Cytochrome P450	SUPERFAMILY	SSF48264	\N
54	1.14.13.-	With NADH or NADPH as one donor, and incorporation of one atom	\N	\N	\N	Flavonoids, stilbene and lignin biosynthesis	Biosynthesis of Secondary Metabolites	METABOLIC	132	KOG0156	Cytochrome P450 CYP2 subfamily	Secondary metabolites biosynthesis, transport and catabolism	METABOLISM	10942	phenanthrene 9,10-monooxygenase activity	molecular_function	GO:0018636	IPR001128	Cytochrome P450	HMMPfam	PF00067	Cytochrome P450
54	1.14.13.-	With NADH or NADPH as one donor, and incorporation of one atom	\N	\N	\N	Flavonoids, stilbene and lignin biosynthesis	Biosynthesis of Secondary Metabolites	METABOLIC	132	KOG0156	Cytochrome P450 CYP2 subfamily	Secondary metabolites biosynthesis, transport and catabolism	METABOLISM	10942	phenanthrene 9,10-monooxygenase activity	molecular_function	GO:0018636	IPR001128	Cytochrome P450	PRINTS	PR00385	P450 superfamily signature
54	1.14.13.-	With NADH or NADPH as one donor, and incorporation of one atom	\N	\N	\N	Flavonoids, stilbene and lignin biosynthesis	Biosynthesis of Secondary Metabolites	METABOLIC	132	KOG0156	Cytochrome P450 CYP2 subfamily	Secondary metabolites biosynthesis, transport and catabolism	METABOLISM	10942	phenanthrene 9,10-monooxygenase activity	molecular_function	GO:0018636	IPR002401	Cytochrome P450, E-class, group I	PRINTS	PR00463	E-class P450 group I signature
54	1.14.13.-	With NADH or NADPH as one donor, and incorporation of one atom	\N	\N	\N	Flavonoids, stilbene and lignin biosynthesis	Biosynthesis of Secondary Metabolites	METABOLIC	132	KOG0156	Cytochrome P450 CYP2 subfamily	Secondary metabolites biosynthesis, transport and catabolism	METABOLISM	10942	phenanthrene 9,10-monooxygenase activity	molecular_function	GO:0018636	IPR001128	Cytochrome P450	SUPERFAMILY	SSF48264	\N
54	1.14.13.-	With NADH or NADPH as one donor, and incorporation of one atom	\N	\N	\N	Bile acid biosynthesis	Lipid Metabolism	METABOLIC	132	KOG0156	Cytochrome P450 CYP2 subfamily	Secondary metabolites biosynthesis, transport and catabolism	METABOLISM	10955	tetrahydrofuran hydroxylase activity	molecular_function	GO:0018649	IPR001128	Cytochrome P450	HMMPfam	PF00067	Cytochrome P450
54	1.14.13.-	With NADH or NADPH as one donor, and incorporation of one atom	\N	\N	\N	Bile acid biosynthesis	Lipid Metabolism	METABOLIC	132	KOG0156	Cytochrome P450 CYP2 subfamily	Secondary metabolites biosynthesis, transport and catabolism	METABOLISM	10955	tetrahydrofuran hydroxylase activity	molecular_function	GO:0018649	IPR001128	Cytochrome P450	PRINTS	PR00385	P450 superfamily signature
54	1.14.13.-	With NADH or NADPH as one donor, and incorporation of one atom	\N	\N	\N	Bile acid biosynthesis	Lipid Metabolism	METABOLIC	132	KOG0156	Cytochrome P450 CYP2 subfamily	Secondary metabolites biosynthesis, transport and catabolism	METABOLISM	10955	tetrahydrofuran hydroxylase activity	molecular_function	GO:0018649	IPR002401	Cytochrome P450, E-class, group I	PRINTS	PR00463	E-class P450 group I signature
54	1.14.13.-	With NADH or NADPH as one donor, and incorporation of one atom	\N	\N	\N	Bile acid biosynthesis	Lipid Metabolism	METABOLIC	132	KOG0156	Cytochrome P450 CYP2 subfamily	Secondary metabolites biosynthesis, transport and catabolism	METABOLISM	10955	tetrahydrofuran hydroxylase activity	molecular_function	GO:0018649	IPR001128	Cytochrome P450	SUPERFAMILY	SSF48264	\N
54	1.14.13.-	With NADH or NADPH as one donor, and incorporation of one atom	\N	\N	\N	1,4-Dichlorobenzene degradation	Biodegradation of Xenobiotics	METABOLIC	132	KOG0156	Cytochrome P450 CYP2 subfamily	Secondary metabolites biosynthesis, transport and catabolism	METABOLISM	10936	3,5-xylenol methylhydroxylase activity	molecular_function	GO:0018630	IPR001128	Cytochrome P450	HMMPfam	PF00067	Cytochrome P450
54	1.14.13.-	With NADH or NADPH as one donor, and incorporation of one atom	\N	\N	\N	1,4-Dichlorobenzene degradation	Biodegradation of Xenobiotics	METABOLIC	132	KOG0156	Cytochrome P450 CYP2 subfamily	Secondary metabolites biosynthesis, transport and catabolism	METABOLISM	10936	3,5-xylenol methylhydroxylase activity	molecular_function	GO:0018630	IPR001128	Cytochrome P450	PRINTS	PR00385	P450 superfamily signature
54	1.14.13.-	With NADH or NADPH as one donor, and incorporation of one atom	\N	\N	\N	1,4-Dichlorobenzene degradation	Biodegradation of Xenobiotics	METABOLIC	132	KOG0156	Cytochrome P450 CYP2 subfamily	Secondary metabolites biosynthesis, transport and catabolism	METABOLISM	10936	3,5-xylenol methylhydroxylase activity	molecular_function	GO:0018630	IPR002401	Cytochrome P450, E-class, group I	PRINTS	PR00463	E-class P450 group I signature
54	1.14.13.-	With NADH or NADPH as one donor, and incorporation of one atom	\N	\N	\N	1,4-Dichlorobenzene degradation	Biodegradation of Xenobiotics	METABOLIC	132	KOG0156	Cytochrome P450 CYP2 subfamily	Secondary metabolites biosynthesis, transport and catabolism	METABOLISM	10936	3,5-xylenol methylhydroxylase activity	molecular_function	GO:0018630	IPR001128	Cytochrome P450	SUPERFAMILY	SSF48264	\N
54	1.14.13.-	With NADH or NADPH as one donor, and incorporation of one atom	\N	\N	\N	Phenylalanine metabolism	Amino Acid Metabolism	METABOLIC	132	KOG0156	Cytochrome P450 CYP2 subfamily	Secondary metabolites biosynthesis, transport and catabolism	METABOLISM	6319	3-(3-hydroxy-phenyl)propionate hydroxylase activity	molecular_function	GO:0008688	IPR001128	Cytochrome P450	HMMPfam	PF00067	Cytochrome P450
54	1.14.13.-	With NADH or NADPH as one donor, and incorporation of one atom	\N	\N	\N	Phenylalanine metabolism	Amino Acid Metabolism	METABOLIC	132	KOG0156	Cytochrome P450 CYP2 subfamily	Secondary metabolites biosynthesis, transport and catabolism	METABOLISM	6319	3-(3-hydroxy-phenyl)propionate hydroxylase activity	molecular_function	GO:0008688	IPR001128	Cytochrome P450	PRINTS	PR00385	P450 superfamily signature
54	1.14.13.-	With NADH or NADPH as one donor, and incorporation of one atom	\N	\N	\N	Phenylalanine metabolism	Amino Acid Metabolism	METABOLIC	132	KOG0156	Cytochrome P450 CYP2 subfamily	Secondary metabolites biosynthesis, transport and catabolism	METABOLISM	6319	3-(3-hydroxy-phenyl)propionate hydroxylase activity	molecular_function	GO:0008688	IPR002401	Cytochrome P450, E-class, group I	PRINTS	PR00463	E-class P450 group I signature
54	1.14.13.-	With NADH or NADPH as one donor, and incorporation of one atom	\N	\N	\N	Phenylalanine metabolism	Amino Acid Metabolism	METABOLIC	132	KOG0156	Cytochrome P450 CYP2 subfamily	Secondary metabolites biosynthesis, transport and catabolism	METABOLISM	6319	3-(3-hydroxy-phenyl)propionate hydroxylase activity	molecular_function	GO:0008688	IPR001128	Cytochrome P450	SUPERFAMILY	SSF48264	\N
54	1.14.13.-	With NADH or NADPH as one donor, and incorporation of one atom	\N	\N	\N	Sterol biosynthesis	Lipid Metabolism	METABOLIC	132	KOG0156	Cytochrome P450 CYP2 subfamily	Secondary metabolites biosynthesis, transport and catabolism	METABOLISM	10962	phenanthrene 3,4-monooxygenase activity	molecular_function	GO:0018656	IPR001128	Cytochrome P450	HMMPfam	PF00067	Cytochrome P450
54	1.14.13.-	With NADH or NADPH as one donor, and incorporation of one atom	\N	\N	\N	Sterol biosynthesis	Lipid Metabolism	METABOLIC	132	KOG0156	Cytochrome P450 CYP2 subfamily	Secondary metabolites biosynthesis, transport and catabolism	METABOLISM	10962	phenanthrene 3,4-monooxygenase activity	molecular_function	GO:0018656	IPR001128	Cytochrome P450	PRINTS	PR00385	P450 superfamily signature
54	1.14.13.-	With NADH or NADPH as one donor, and incorporation of one atom	\N	\N	\N	Sterol biosynthesis	Lipid Metabolism	METABOLIC	132	KOG0156	Cytochrome P450 CYP2 subfamily	Secondary metabolites biosynthesis, transport and catabolism	METABOLISM	10962	phenanthrene 3,4-monooxygenase activity	molecular_function	GO:0018656	IPR002401	Cytochrome P450, E-class, group I	PRINTS	PR00463	E-class P450 group I signature
54	1.14.13.-	With NADH or NADPH as one donor, and incorporation of one atom	\N	\N	\N	Sterol biosynthesis	Lipid Metabolism	METABOLIC	132	KOG0156	Cytochrome P450 CYP2 subfamily	Secondary metabolites biosynthesis, transport and catabolism	METABOLISM	10962	phenanthrene 3,4-monooxygenase activity	molecular_function	GO:0018656	IPR001128	Cytochrome P450	SUPERFAMILY	SSF48264	\N
54	1.14.13.-	With NADH or NADPH as one donor, and incorporation of one atom	\N	\N	\N	1,4-Dichlorobenzene degradation	Biodegradation of Xenobiotics	METABOLIC	132	KOG0156	Cytochrome P450 CYP2 subfamily	Secondary metabolites biosynthesis, transport and catabolism	METABOLISM	10952	1-hydroxy-2-oxolimonene 1,2-monooxygenase activity	molecular_function	GO:0018646	IPR001128	Cytochrome P450	HMMPfam	PF00067	Cytochrome P450
54	1.14.13.-	With NADH or NADPH as one donor, and incorporation of one atom	\N	\N	\N	1,4-Dichlorobenzene degradation	Biodegradation of Xenobiotics	METABOLIC	132	KOG0156	Cytochrome P450 CYP2 subfamily	Secondary metabolites biosynthesis, transport and catabolism	METABOLISM	10952	1-hydroxy-2-oxolimonene 1,2-monooxygenase activity	molecular_function	GO:0018646	IPR001128	Cytochrome P450	PRINTS	PR00385	P450 superfamily signature
54	1.14.13.-	With NADH or NADPH as one donor, and incorporation of one atom	\N	\N	\N	1,4-Dichlorobenzene degradation	Biodegradation of Xenobiotics	METABOLIC	132	KOG0156	Cytochrome P450 CYP2 subfamily	Secondary metabolites biosynthesis, transport and catabolism	METABOLISM	10952	1-hydroxy-2-oxolimonene 1,2-monooxygenase activity	molecular_function	GO:0018646	IPR002401	Cytochrome P450, E-class, group I	PRINTS	PR00463	E-class P450 group I signature
54	1.14.13.-	With NADH or NADPH as one donor, and incorporation of one atom	\N	\N	\N	1,4-Dichlorobenzene degradation	Biodegradation of Xenobiotics	METABOLIC	132	KOG0156	Cytochrome P450 CYP2 subfamily	Secondary metabolites biosynthesis, transport and catabolism	METABOLISM	10952	1-hydroxy-2-oxolimonene 1,2-monooxygenase activity	molecular_function	GO:0018646	IPR001128	Cytochrome P450	SUPERFAMILY	SSF48264	\N
54	1.14.13.-	With NADH or NADPH as one donor, and incorporation of one atom	\N	\N	\N	Methane metabolism	Energy Metabolism	METABOLIC	132	KOG0156	Cytochrome P450 CYP2 subfamily	Secondary metabolites biosynthesis, transport and catabolism	METABOLISM	10953	phenanthrene 1,2-monooxygenase activity	molecular_function	GO:0018647	IPR001128	Cytochrome P450	HMMPfam	PF00067	Cytochrome P450
54	1.14.13.-	With NADH or NADPH as one donor, and incorporation of one atom	\N	\N	\N	Methane metabolism	Energy Metabolism	METABOLIC	132	KOG0156	Cytochrome P450 CYP2 subfamily	Secondary metabolites biosynthesis, transport and catabolism	METABOLISM	10953	phenanthrene 1,2-monooxygenase activity	molecular_function	GO:0018647	IPR001128	Cytochrome P450	PRINTS	PR00385	P450 superfamily signature
54	1.14.13.-	With NADH or NADPH as one donor, and incorporation of one atom	\N	\N	\N	Methane metabolism	Energy Metabolism	METABOLIC	132	KOG0156	Cytochrome P450 CYP2 subfamily	Secondary metabolites biosynthesis, transport and catabolism	METABOLISM	10953	phenanthrene 1,2-monooxygenase activity	molecular_function	GO:0018647	IPR002401	Cytochrome P450, E-class, group I	PRINTS	PR00463	E-class P450 group I signature
54	1.14.13.-	With NADH or NADPH as one donor, and incorporation of one atom	\N	\N	\N	Methane metabolism	Energy Metabolism	METABOLIC	132	KOG0156	Cytochrome P450 CYP2 subfamily	Secondary metabolites biosynthesis, transport and catabolism	METABOLISM	10953	phenanthrene 1,2-monooxygenase activity	molecular_function	GO:0018647	IPR001128	Cytochrome P450	SUPERFAMILY	SSF48264	\N
54	1.14.13.-	With NADH or NADPH as one donor, and incorporation of one atom	\N	\N	\N	Tyrosine metabolism	Amino Acid Metabolism	METABOLIC	132	KOG0156	Cytochrome P450 CYP2 subfamily	Secondary metabolites biosynthesis, transport and catabolism	METABOLISM	19196	6-hydroxynicotinate 3-monooxygenase activity	molecular_function	GO:0043731	IPR001128	Cytochrome P450	HMMPfam	PF00067	Cytochrome P450
54	1.14.13.-	With NADH or NADPH as one donor, and incorporation of one atom	\N	\N	\N	Tyrosine metabolism	Amino Acid Metabolism	METABOLIC	132	KOG0156	Cytochrome P450 CYP2 subfamily	Secondary metabolites biosynthesis, transport and catabolism	METABOLISM	19196	6-hydroxynicotinate 3-monooxygenase activity	molecular_function	GO:0043731	IPR001128	Cytochrome P450	PRINTS	PR00385	P450 superfamily signature
54	1.14.13.-	With NADH or NADPH as one donor, and incorporation of one atom	\N	\N	\N	Tyrosine metabolism	Amino Acid Metabolism	METABOLIC	132	KOG0156	Cytochrome P450 CYP2 subfamily	Secondary metabolites biosynthesis, transport and catabolism	METABOLISM	19196	6-hydroxynicotinate 3-monooxygenase activity	molecular_function	GO:0043731	IPR002401	Cytochrome P450, E-class, group I	PRINTS	PR00463	E-class P450 group I signature
54	1.14.13.-	With NADH or NADPH as one donor, and incorporation of one atom	\N	\N	\N	Tyrosine metabolism	Amino Acid Metabolism	METABOLIC	132	KOG0156	Cytochrome P450 CYP2 subfamily	Secondary metabolites biosynthesis, transport and catabolism	METABOLISM	19196	6-hydroxynicotinate 3-monooxygenase activity	molecular_function	GO:0043731	IPR001128	Cytochrome P450	SUPERFAMILY	SSF48264	\N
54	1.14.13.-	With NADH or NADPH as one donor, and incorporation of one atom	\N	\N	\N	1,4-Dichlorobenzene degradation	Biodegradation of Xenobiotics	METABOLIC	132	KOG0156	Cytochrome P450 CYP2 subfamily	Secondary metabolites biosynthesis, transport and catabolism	METABOLISM	10948	chlorophenol 4-monooxygenase activity	molecular_function	GO:0018642	IPR001128	Cytochrome P450	HMMPfam	PF00067	Cytochrome P450
54	1.14.13.-	With NADH or NADPH as one donor, and incorporation of one atom	\N	\N	\N	1,4-Dichlorobenzene degradation	Biodegradation of Xenobiotics	METABOLIC	132	KOG0156	Cytochrome P450 CYP2 subfamily	Secondary metabolites biosynthesis, transport and catabolism	METABOLISM	10948	chlorophenol 4-monooxygenase activity	molecular_function	GO:0018642	IPR001128	Cytochrome P450	PRINTS	PR00385	P450 superfamily signature
54	1.14.13.-	With NADH or NADPH as one donor, and incorporation of one atom	\N	\N	\N	1,4-Dichlorobenzene degradation	Biodegradation of Xenobiotics	METABOLIC	132	KOG0156	Cytochrome P450 CYP2 subfamily	Secondary metabolites biosynthesis, transport and catabolism	METABOLISM	10948	chlorophenol 4-monooxygenase activity	molecular_function	GO:0018642	IPR002401	Cytochrome P450, E-class, group I	PRINTS	PR00463	E-class P450 group I signature
54	1.14.13.-	With NADH or NADPH as one donor, and incorporation of one atom	\N	\N	\N	1,4-Dichlorobenzene degradation	Biodegradation of Xenobiotics	METABOLIC	132	KOG0156	Cytochrome P450 CYP2 subfamily	Secondary metabolites biosynthesis, transport and catabolism	METABOLISM	10948	chlorophenol 4-monooxygenase activity	molecular_function	GO:0018642	IPR001128	Cytochrome P450	SUPERFAMILY	SSF48264	\N
54	1.14.13.-	With NADH or NADPH as one donor, and incorporation of one atom	\N	\N	\N	Tyrosine metabolism	Amino Acid Metabolism	METABOLIC	132	KOG0156	Cytochrome P450 CYP2 subfamily	Secondary metabolites biosynthesis, transport and catabolism	METABOLISM	10940	alpha-pinene monooxygenase [NADH] activity	molecular_function	GO:0018634	IPR001128	Cytochrome P450	HMMPfam	PF00067	Cytochrome P450
54	1.14.13.-	With NADH or NADPH as one donor, and incorporation of one atom	\N	\N	\N	Tyrosine metabolism	Amino Acid Metabolism	METABOLIC	132	KOG0156	Cytochrome P450 CYP2 subfamily	Secondary metabolites biosynthesis, transport and catabolism	METABOLISM	10940	alpha-pinene monooxygenase [NADH] activity	molecular_function	GO:0018634	IPR001128	Cytochrome P450	PRINTS	PR00385	P450 superfamily signature
54	1.14.13.-	With NADH or NADPH as one donor, and incorporation of one atom	\N	\N	\N	Tyrosine metabolism	Amino Acid Metabolism	METABOLIC	132	KOG0156	Cytochrome P450 CYP2 subfamily	Secondary metabolites biosynthesis, transport and catabolism	METABOLISM	10940	alpha-pinene monooxygenase [NADH] activity	molecular_function	GO:0018634	IPR002401	Cytochrome P450, E-class, group I	PRINTS	PR00463	E-class P450 group I signature
54	1.14.13.-	With NADH or NADPH as one donor, and incorporation of one atom	\N	\N	\N	Tyrosine metabolism	Amino Acid Metabolism	METABOLIC	132	KOG0156	Cytochrome P450 CYP2 subfamily	Secondary metabolites biosynthesis, transport and catabolism	METABOLISM	10940	alpha-pinene monooxygenase [NADH] activity	molecular_function	GO:0018634	IPR001128	Cytochrome P450	SUPERFAMILY	SSF48264	\N
54	1.14.13.-	With NADH or NADPH as one donor, and incorporation of one atom	\N	\N	\N	gamma-Hexachlorocyclohexane degradation	Biodegradation of Xenobiotics	METABOLIC	132	KOG0156	Cytochrome P450 CYP2 subfamily	Secondary metabolites biosynthesis, transport and catabolism	METABOLISM	10942	phenanthrene 9,10-monooxygenase activity	molecular_function	GO:0018636	IPR001128	Cytochrome P450	HMMPfam	PF00067	Cytochrome P450
54	1.14.13.-	With NADH or NADPH as one donor, and incorporation of one atom	\N	\N	\N	gamma-Hexachlorocyclohexane degradation	Biodegradation of Xenobiotics	METABOLIC	132	KOG0156	Cytochrome P450 CYP2 subfamily	Secondary metabolites biosynthesis, transport and catabolism	METABOLISM	10942	phenanthrene 9,10-monooxygenase activity	molecular_function	GO:0018636	IPR001128	Cytochrome P450	PRINTS	PR00385	P450 superfamily signature
54	1.14.13.-	With NADH or NADPH as one donor, and incorporation of one atom	\N	\N	\N	gamma-Hexachlorocyclohexane degradation	Biodegradation of Xenobiotics	METABOLIC	132	KOG0156	Cytochrome P450 CYP2 subfamily	Secondary metabolites biosynthesis, transport and catabolism	METABOLISM	10942	phenanthrene 9,10-monooxygenase activity	molecular_function	GO:0018636	IPR002401	Cytochrome P450, E-class, group I	PRINTS	PR00463	E-class P450 group I signature
54	1.14.13.-	With NADH or NADPH as one donor, and incorporation of one atom	\N	\N	\N	gamma-Hexachlorocyclohexane degradation	Biodegradation of Xenobiotics	METABOLIC	132	KOG0156	Cytochrome P450 CYP2 subfamily	Secondary metabolites biosynthesis, transport and catabolism	METABOLISM	10942	phenanthrene 9,10-monooxygenase activity	molecular_function	GO:0018636	IPR001128	Cytochrome P450	SUPERFAMILY	SSF48264	\N
54	1.14.13.-	With NADH or NADPH as one donor, and incorporation of one atom	\N	\N	\N	Tryptophan metabolism	Amino Acid Metabolism	METABOLIC	132	KOG0156	Cytochrome P450 CYP2 subfamily	Secondary metabolites biosynthesis, transport and catabolism	METABOLISM	4283	electron transport	biological_process	GO:0006118	IPR001128	Cytochrome P450	HMMPfam	PF00067	Cytochrome P450
54	1.14.13.-	With NADH or NADPH as one donor, and incorporation of one atom	\N	\N	\N	Tryptophan metabolism	Amino Acid Metabolism	METABOLIC	132	KOG0156	Cytochrome P450 CYP2 subfamily	Secondary metabolites biosynthesis, transport and catabolism	METABOLISM	4283	electron transport	biological_process	GO:0006118	IPR001128	Cytochrome P450	PRINTS	PR00385	P450 superfamily signature
54	1.14.13.-	With NADH or NADPH as one donor, and incorporation of one atom	\N	\N	\N	Tryptophan metabolism	Amino Acid Metabolism	METABOLIC	132	KOG0156	Cytochrome P450 CYP2 subfamily	Secondary metabolites biosynthesis, transport and catabolism	METABOLISM	4283	electron transport	biological_process	GO:0006118	IPR002401	Cytochrome P450, E-class, group I	PRINTS	PR00463	E-class P450 group I signature
54	1.14.13.-	With NADH or NADPH as one donor, and incorporation of one atom	\N	\N	\N	Tryptophan metabolism	Amino Acid Metabolism	METABOLIC	132	KOG0156	Cytochrome P450 CYP2 subfamily	Secondary metabolites biosynthesis, transport and catabolism	METABOLISM	4283	electron transport	biological_process	GO:0006118	IPR001128	Cytochrome P450	SUPERFAMILY	SSF48264	\N
54	1.14.13.-	With NADH or NADPH as one donor, and incorporation of one atom	\N	\N	\N	Phenylalanine metabolism	Amino Acid Metabolism	METABOLIC	132	KOG0156	Cytochrome P450 CYP2 subfamily	Secondary metabolites biosynthesis, transport and catabolism	METABOLISM	10949	carbon disulfide oxygenase activity	molecular_function	GO:0018643	IPR001128	Cytochrome P450	HMMPfam	PF00067	Cytochrome P450
54	1.14.13.-	With NADH or NADPH as one donor, and incorporation of one atom	\N	\N	\N	Phenylalanine metabolism	Amino Acid Metabolism	METABOLIC	132	KOG0156	Cytochrome P450 CYP2 subfamily	Secondary metabolites biosynthesis, transport and catabolism	METABOLISM	10949	carbon disulfide oxygenase activity	molecular_function	GO:0018643	IPR001128	Cytochrome P450	PRINTS	PR00385	P450 superfamily signature
54	1.14.13.-	With NADH or NADPH as one donor, and incorporation of one atom	\N	\N	\N	Phenylalanine metabolism	Amino Acid Metabolism	METABOLIC	132	KOG0156	Cytochrome P450 CYP2 subfamily	Secondary metabolites biosynthesis, transport and catabolism	METABOLISM	10949	carbon disulfide oxygenase activity	molecular_function	GO:0018643	IPR002401	Cytochrome P450, E-class, group I	PRINTS	PR00463	E-class P450 group I signature
54	1.14.13.-	With NADH or NADPH as one donor, and incorporation of one atom	\N	\N	\N	Phenylalanine metabolism	Amino Acid Metabolism	METABOLIC	132	KOG0156	Cytochrome P450 CYP2 subfamily	Secondary metabolites biosynthesis, transport and catabolism	METABOLISM	10949	carbon disulfide oxygenase activity	molecular_function	GO:0018643	IPR001128	Cytochrome P450	SUPERFAMILY	SSF48264	\N
54	1.14.13.-	With NADH or NADPH as one donor, and incorporation of one atom	\N	\N	\N	Ubiquinone biosynthesis	Metabolism of Cofactors and Vitamins	METABOLIC	132	KOG0156	Cytochrome P450 CYP2 subfamily	Secondary metabolites biosynthesis, transport and catabolism	METABOLISM	10937	phenylacetate hydroxylase activity	molecular_function	GO:0018631	IPR001128	Cytochrome P450	HMMPfam	PF00067	Cytochrome P450
54	1.14.13.-	With NADH or NADPH as one donor, and incorporation of one atom	\N	\N	\N	Ubiquinone biosynthesis	Metabolism of Cofactors and Vitamins	METABOLIC	132	KOG0156	Cytochrome P450 CYP2 subfamily	Secondary metabolites biosynthesis, transport and catabolism	METABOLISM	10937	phenylacetate hydroxylase activity	molecular_function	GO:0018631	IPR001128	Cytochrome P450	PRINTS	PR00385	P450 superfamily signature
54	1.14.13.-	With NADH or NADPH as one donor, and incorporation of one atom	\N	\N	\N	Ubiquinone biosynthesis	Metabolism of Cofactors and Vitamins	METABOLIC	132	KOG0156	Cytochrome P450 CYP2 subfamily	Secondary metabolites biosynthesis, transport and catabolism	METABOLISM	10937	phenylacetate hydroxylase activity	molecular_function	GO:0018631	IPR002401	Cytochrome P450, E-class, group I	PRINTS	PR00463	E-class P450 group I signature
54	1.14.13.-	With NADH or NADPH as one donor, and incorporation of one atom	\N	\N	\N	Ubiquinone biosynthesis	Metabolism of Cofactors and Vitamins	METABOLIC	132	KOG0156	Cytochrome P450 CYP2 subfamily	Secondary metabolites biosynthesis, transport and catabolism	METABOLISM	10937	phenylacetate hydroxylase activity	molecular_function	GO:0018631	IPR001128	Cytochrome P450	SUPERFAMILY	SSF48264	\N
54	1.14.13.-	With NADH or NADPH as one donor, and incorporation of one atom	\N	\N	\N	Flavonoids, stilbene and lignin biosynthesis	Biosynthesis of Secondary Metabolites	METABOLIC	132	KOG0156	Cytochrome P450 CYP2 subfamily	Secondary metabolites biosynthesis, transport and catabolism	METABOLISM	10943	1-hydroxy-2-naphthoate hydroxylase activity	molecular_function	GO:0018637	IPR001128	Cytochrome P450	HMMPfam	PF00067	Cytochrome P450
54	1.14.13.-	With NADH or NADPH as one donor, and incorporation of one atom	\N	\N	\N	Flavonoids, stilbene and lignin biosynthesis	Biosynthesis of Secondary Metabolites	METABOLIC	132	KOG0156	Cytochrome P450 CYP2 subfamily	Secondary metabolites biosynthesis, transport and catabolism	METABOLISM	10943	1-hydroxy-2-naphthoate hydroxylase activity	molecular_function	GO:0018637	IPR001128	Cytochrome P450	PRINTS	PR00385	P450 superfamily signature
54	1.14.13.-	With NADH or NADPH as one donor, and incorporation of one atom	\N	\N	\N	Flavonoids, stilbene and lignin biosynthesis	Biosynthesis of Secondary Metabolites	METABOLIC	132	KOG0156	Cytochrome P450 CYP2 subfamily	Secondary metabolites biosynthesis, transport and catabolism	METABOLISM	10943	1-hydroxy-2-naphthoate hydroxylase activity	molecular_function	GO:0018637	IPR002401	Cytochrome P450, E-class, group I	PRINTS	PR00463	E-class P450 group I signature
54	1.14.13.-	With NADH or NADPH as one donor, and incorporation of one atom	\N	\N	\N	Flavonoids, stilbene and lignin biosynthesis	Biosynthesis of Secondary Metabolites	METABOLIC	132	KOG0156	Cytochrome P450 CYP2 subfamily	Secondary metabolites biosynthesis, transport and catabolism	METABOLISM	10943	1-hydroxy-2-naphthoate hydroxylase activity	molecular_function	GO:0018637	IPR001128	Cytochrome P450	SUPERFAMILY	SSF48264	\N
54	1.14.13.-	With NADH or NADPH as one donor, and incorporation of one atom	\N	\N	\N	1,4-Dichlorobenzene degradation	Biodegradation of Xenobiotics	METABOLIC	132	KOG0156	Cytochrome P450 CYP2 subfamily	Secondary metabolites biosynthesis, transport and catabolism	METABOLISM	10937	phenylacetate hydroxylase activity	molecular_function	GO:0018631	IPR001128	Cytochrome P450	HMMPfam	PF00067	Cytochrome P450
54	1.14.13.-	With NADH or NADPH as one donor, and incorporation of one atom	\N	\N	\N	1,4-Dichlorobenzene degradation	Biodegradation of Xenobiotics	METABOLIC	132	KOG0156	Cytochrome P450 CYP2 subfamily	Secondary metabolites biosynthesis, transport and catabolism	METABOLISM	10937	phenylacetate hydroxylase activity	molecular_function	GO:0018631	IPR001128	Cytochrome P450	PRINTS	PR00385	P450 superfamily signature
54	1.14.13.-	With NADH or NADPH as one donor, and incorporation of one atom	\N	\N	\N	1,4-Dichlorobenzene degradation	Biodegradation of Xenobiotics	METABOLIC	132	KOG0156	Cytochrome P450 CYP2 subfamily	Secondary metabolites biosynthesis, transport and catabolism	METABOLISM	10937	phenylacetate hydroxylase activity	molecular_function	GO:0018631	IPR002401	Cytochrome P450, E-class, group I	PRINTS	PR00463	E-class P450 group I signature
54	1.14.13.-	With NADH or NADPH as one donor, and incorporation of one atom	\N	\N	\N	1,4-Dichlorobenzene degradation	Biodegradation of Xenobiotics	METABOLIC	132	KOG0156	Cytochrome P450 CYP2 subfamily	Secondary metabolites biosynthesis, transport and catabolism	METABOLISM	10937	phenylacetate hydroxylase activity	molecular_function	GO:0018631	IPR001128	Cytochrome P450	SUPERFAMILY	SSF48264	\N
54	1.14.13.-	With NADH or NADPH as one donor, and incorporation of one atom	\N	\N	\N	Methane metabolism	Energy Metabolism	METABOLIC	132	KOG0156	Cytochrome P450 CYP2 subfamily	Secondary metabolites biosynthesis, transport and catabolism	METABOLISM	10955	tetrahydrofuran hydroxylase activity	molecular_function	GO:0018649	IPR001128	Cytochrome P450	HMMPfam	PF00067	Cytochrome P450
54	1.14.13.-	With NADH or NADPH as one donor, and incorporation of one atom	\N	\N	\N	Methane metabolism	Energy Metabolism	METABOLIC	132	KOG0156	Cytochrome P450 CYP2 subfamily	Secondary metabolites biosynthesis, transport and catabolism	METABOLISM	10955	tetrahydrofuran hydroxylase activity	molecular_function	GO:0018649	IPR001128	Cytochrome P450	PRINTS	PR00385	P450 superfamily signature
54	1.14.13.-	With NADH or NADPH as one donor, and incorporation of one atom	\N	\N	\N	Methane metabolism	Energy Metabolism	METABOLIC	132	KOG0156	Cytochrome P450 CYP2 subfamily	Secondary metabolites biosynthesis, transport and catabolism	METABOLISM	10955	tetrahydrofuran hydroxylase activity	molecular_function	GO:0018649	IPR002401	Cytochrome P450, E-class, group I	PRINTS	PR00463	E-class P450 group I signature
54	1.14.13.-	With NADH or NADPH as one donor, and incorporation of one atom	\N	\N	\N	Methane metabolism	Energy Metabolism	METABOLIC	132	KOG0156	Cytochrome P450 CYP2 subfamily	Secondary metabolites biosynthesis, transport and catabolism	METABOLISM	10955	tetrahydrofuran hydroxylase activity	molecular_function	GO:0018649	IPR001128	Cytochrome P450	SUPERFAMILY	SSF48264	\N
54	1.14.13.-	With NADH or NADPH as one donor, and incorporation of one atom	\N	\N	\N	Methane metabolism	Energy Metabolism	METABOLIC	132	KOG0156	Cytochrome P450 CYP2 subfamily	Secondary metabolites biosynthesis, transport and catabolism	METABOLISM	10956	styrene monooxygenase activity	molecular_function	GO:0018650	IPR001128	Cytochrome P450	HMMPfam	PF00067	Cytochrome P450
54	1.14.13.-	With NADH or NADPH as one donor, and incorporation of one atom	\N	\N	\N	Methane metabolism	Energy Metabolism	METABOLIC	132	KOG0156	Cytochrome P450 CYP2 subfamily	Secondary metabolites biosynthesis, transport and catabolism	METABOLISM	10956	styrene monooxygenase activity	molecular_function	GO:0018650	IPR001128	Cytochrome P450	PRINTS	PR00385	P450 superfamily signature
54	1.14.13.-	With NADH or NADPH as one donor, and incorporation of one atom	\N	\N	\N	Methane metabolism	Energy Metabolism	METABOLIC	132	KOG0156	Cytochrome P450 CYP2 subfamily	Secondary metabolites biosynthesis, transport and catabolism	METABOLISM	10956	styrene monooxygenase activity	molecular_function	GO:0018650	IPR002401	Cytochrome P450, E-class, group I	PRINTS	PR00463	E-class P450 group I signature
54	1.14.13.-	With NADH or NADPH as one donor, and incorporation of one atom	\N	\N	\N	Methane metabolism	Energy Metabolism	METABOLIC	132	KOG0156	Cytochrome P450 CYP2 subfamily	Secondary metabolites biosynthesis, transport and catabolism	METABOLISM	10956	styrene monooxygenase activity	molecular_function	GO:0018650	IPR001128	Cytochrome P450	SUPERFAMILY	SSF48264	\N
54	1.14.13.-	With NADH or NADPH as one donor, and incorporation of one atom	\N	\N	\N	1,4-Dichlorobenzene degradation	Biodegradation of Xenobiotics	METABOLIC	132	KOG0156	Cytochrome P450 CYP2 subfamily	Secondary metabolites biosynthesis, transport and catabolism	METABOLISM	10781	4-chlorobenzaldehyde oxidase activity	molecular_function	GO:0018471	IPR001128	Cytochrome P450	HMMPfam	PF00067	Cytochrome P450
54	1.14.13.-	With NADH or NADPH as one donor, and incorporation of one atom	\N	\N	\N	1,4-Dichlorobenzene degradation	Biodegradation of Xenobiotics	METABOLIC	132	KOG0156	Cytochrome P450 CYP2 subfamily	Secondary metabolites biosynthesis, transport and catabolism	METABOLISM	10781	4-chlorobenzaldehyde oxidase activity	molecular_function	GO:0018471	IPR001128	Cytochrome P450	PRINTS	PR00385	P450 superfamily signature
54	1.14.13.-	With NADH or NADPH as one donor, and incorporation of one atom	\N	\N	\N	1,4-Dichlorobenzene degradation	Biodegradation of Xenobiotics	METABOLIC	132	KOG0156	Cytochrome P450 CYP2 subfamily	Secondary metabolites biosynthesis, transport and catabolism	METABOLISM	10781	4-chlorobenzaldehyde oxidase activity	molecular_function	GO:0018471	IPR002401	Cytochrome P450, E-class, group I	PRINTS	PR00463	E-class P450 group I signature
54	1.14.13.-	With NADH or NADPH as one donor, and incorporation of one atom	\N	\N	\N	1,4-Dichlorobenzene degradation	Biodegradation of Xenobiotics	METABOLIC	132	KOG0156	Cytochrome P450 CYP2 subfamily	Secondary metabolites biosynthesis, transport and catabolism	METABOLISM	10781	4-chlorobenzaldehyde oxidase activity	molecular_function	GO:0018471	IPR001128	Cytochrome P450	SUPERFAMILY	SSF48264	\N
54	1.14.13.-	With NADH or NADPH as one donor, and incorporation of one atom	\N	\N	\N	gamma-Hexachlorocyclohexane degradation	Biodegradation of Xenobiotics	METABOLIC	132	KOG0156	Cytochrome P450 CYP2 subfamily	Secondary metabolites biosynthesis, transport and catabolism	METABOLISM	10961	2-oxo-delta3-4,5,5-trimethylcyclopentenylacetyl-CoA 1,2-monooxygenase activity	molecular_function	GO:0018655	IPR001128	Cytochrome P450	HMMPfam	PF00067	Cytochrome P450
54	1.14.13.-	With NADH or NADPH as one donor, and incorporation of one atom	\N	\N	\N	gamma-Hexachlorocyclohexane degradation	Biodegradation of Xenobiotics	METABOLIC	132	KOG0156	Cytochrome P450 CYP2 subfamily	Secondary metabolites biosynthesis, transport and catabolism	METABOLISM	10961	2-oxo-delta3-4,5,5-trimethylcyclopentenylacetyl-CoA 1,2-monooxygenase activity	molecular_function	GO:0018655	IPR001128	Cytochrome P450	PRINTS	PR00385	P450 superfamily signature
54	1.14.13.-	With NADH or NADPH as one donor, and incorporation of one atom	\N	\N	\N	gamma-Hexachlorocyclohexane degradation	Biodegradation of Xenobiotics	METABOLIC	132	KOG0156	Cytochrome P450 CYP2 subfamily	Secondary metabolites biosynthesis, transport and catabolism	METABOLISM	10961	2-oxo-delta3-4,5,5-trimethylcyclopentenylacetyl-CoA 1,2-monooxygenase activity	molecular_function	GO:0018655	IPR002401	Cytochrome P450, E-class, group I	PRINTS	PR00463	E-class P450 group I signature
54	1.14.13.-	With NADH or NADPH as one donor, and incorporation of one atom	\N	\N	\N	gamma-Hexachlorocyclohexane degradation	Biodegradation of Xenobiotics	METABOLIC	132	KOG0156	Cytochrome P450 CYP2 subfamily	Secondary metabolites biosynthesis, transport and catabolism	METABOLISM	10961	2-oxo-delta3-4,5,5-trimethylcyclopentenylacetyl-CoA 1,2-monooxygenase activity	molecular_function	GO:0018655	IPR001128	Cytochrome P450	SUPERFAMILY	SSF48264	\N
54	1.14.13.-	With NADH or NADPH as one donor, and incorporation of one atom	\N	\N	\N	Histidine metabolism	Amino Acid Metabolism	METABOLIC	132	KOG0156	Cytochrome P450 CYP2 subfamily	Secondary metabolites biosynthesis, transport and catabolism	METABOLISM	10942	phenanthrene 9,10-monooxygenase activity	molecular_function	GO:0018636	IPR001128	Cytochrome P450	HMMPfam	PF00067	Cytochrome P450
54	1.14.13.-	With NADH or NADPH as one donor, and incorporation of one atom	\N	\N	\N	Histidine metabolism	Amino Acid Metabolism	METABOLIC	132	KOG0156	Cytochrome P450 CYP2 subfamily	Secondary metabolites biosynthesis, transport and catabolism	METABOLISM	10942	phenanthrene 9,10-monooxygenase activity	molecular_function	GO:0018636	IPR001128	Cytochrome P450	PRINTS	PR00385	P450 superfamily signature
54	1.14.13.-	With NADH or NADPH as one donor, and incorporation of one atom	\N	\N	\N	Histidine metabolism	Amino Acid Metabolism	METABOLIC	132	KOG0156	Cytochrome P450 CYP2 subfamily	Secondary metabolites biosynthesis, transport and catabolism	METABOLISM	10942	phenanthrene 9,10-monooxygenase activity	molecular_function	GO:0018636	IPR002401	Cytochrome P450, E-class, group I	PRINTS	PR00463	E-class P450 group I signature
54	1.14.13.-	With NADH or NADPH as one donor, and incorporation of one atom	\N	\N	\N	Histidine metabolism	Amino Acid Metabolism	METABOLIC	132	KOG0156	Cytochrome P450 CYP2 subfamily	Secondary metabolites biosynthesis, transport and catabolism	METABOLISM	10942	phenanthrene 9,10-monooxygenase activity	molecular_function	GO:0018636	IPR001128	Cytochrome P450	SUPERFAMILY	SSF48264	\N
54	1.14.13.-	With NADH or NADPH as one donor, and incorporation of one atom	\N	\N	\N	Androgen and estrogen metabolism	Lipid Metabolism	METABOLIC	132	KOG0156	Cytochrome P450 CYP2 subfamily	Secondary metabolites biosynthesis, transport and catabolism	METABOLISM	4283	electron transport	biological_process	GO:0006118	IPR001128	Cytochrome P450	HMMPfam	PF00067	Cytochrome P450
54	1.14.13.-	With NADH or NADPH as one donor, and incorporation of one atom	\N	\N	\N	Androgen and estrogen metabolism	Lipid Metabolism	METABOLIC	132	KOG0156	Cytochrome P450 CYP2 subfamily	Secondary metabolites biosynthesis, transport and catabolism	METABOLISM	4283	electron transport	biological_process	GO:0006118	IPR001128	Cytochrome P450	PRINTS	PR00385	P450 superfamily signature
54	1.14.13.-	With NADH or NADPH as one donor, and incorporation of one atom	\N	\N	\N	Androgen and estrogen metabolism	Lipid Metabolism	METABOLIC	132	KOG0156	Cytochrome P450 CYP2 subfamily	Secondary metabolites biosynthesis, transport and catabolism	METABOLISM	4283	electron transport	biological_process	GO:0006118	IPR002401	Cytochrome P450, E-class, group I	PRINTS	PR00463	E-class P450 group I signature
54	1.14.13.-	With NADH or NADPH as one donor, and incorporation of one atom	\N	\N	\N	Androgen and estrogen metabolism	Lipid Metabolism	METABOLIC	132	KOG0156	Cytochrome P450 CYP2 subfamily	Secondary metabolites biosynthesis, transport and catabolism	METABOLISM	4283	electron transport	biological_process	GO:0006118	IPR001128	Cytochrome P450	SUPERFAMILY	SSF48264	\N
54	1.14.13.-	With NADH or NADPH as one donor, and incorporation of one atom	\N	\N	\N	Tyrosine metabolism	Amino Acid Metabolism	METABOLIC	132	KOG0156	Cytochrome P450 CYP2 subfamily	Secondary metabolites biosynthesis, transport and catabolism	METABOLISM	10955	tetrahydrofuran hydroxylase activity	molecular_function	GO:0018649	IPR001128	Cytochrome P450	HMMPfam	PF00067	Cytochrome P450
54	1.14.13.-	With NADH or NADPH as one donor, and incorporation of one atom	\N	\N	\N	Tyrosine metabolism	Amino Acid Metabolism	METABOLIC	132	KOG0156	Cytochrome P450 CYP2 subfamily	Secondary metabolites biosynthesis, transport and catabolism	METABOLISM	10955	tetrahydrofuran hydroxylase activity	molecular_function	GO:0018649	IPR001128	Cytochrome P450	PRINTS	PR00385	P450 superfamily signature
54	1.14.13.-	With NADH or NADPH as one donor, and incorporation of one atom	\N	\N	\N	Tyrosine metabolism	Amino Acid Metabolism	METABOLIC	132	KOG0156	Cytochrome P450 CYP2 subfamily	Secondary metabolites biosynthesis, transport and catabolism	METABOLISM	10955	tetrahydrofuran hydroxylase activity	molecular_function	GO:0018649	IPR002401	Cytochrome P450, E-class, group I	PRINTS	PR00463	E-class P450 group I signature
54	1.14.13.-	With NADH or NADPH as one donor, and incorporation of one atom	\N	\N	\N	Tyrosine metabolism	Amino Acid Metabolism	METABOLIC	132	KOG0156	Cytochrome P450 CYP2 subfamily	Secondary metabolites biosynthesis, transport and catabolism	METABOLISM	10955	tetrahydrofuran hydroxylase activity	molecular_function	GO:0018649	IPR001128	Cytochrome P450	SUPERFAMILY	SSF48264	\N
54	1.14.13.-	With NADH or NADPH as one donor, and incorporation of one atom	\N	\N	\N	Tryptophan metabolism	Amino Acid Metabolism	METABOLIC	132	KOG0156	Cytochrome P450 CYP2 subfamily	Secondary metabolites biosynthesis, transport and catabolism	METABOLISM	10948	chlorophenol 4-monooxygenase activity	molecular_function	GO:0018642	IPR001128	Cytochrome P450	HMMPfam	PF00067	Cytochrome P450
54	1.14.13.-	With NADH or NADPH as one donor, and incorporation of one atom	\N	\N	\N	Tryptophan metabolism	Amino Acid Metabolism	METABOLIC	132	KOG0156	Cytochrome P450 CYP2 subfamily	Secondary metabolites biosynthesis, transport and catabolism	METABOLISM	10948	chlorophenol 4-monooxygenase activity	molecular_function	GO:0018642	IPR001128	Cytochrome P450	PRINTS	PR00385	P450 superfamily signature
54	1.14.13.-	With NADH or NADPH as one donor, and incorporation of one atom	\N	\N	\N	Tryptophan metabolism	Amino Acid Metabolism	METABOLIC	132	KOG0156	Cytochrome P450 CYP2 subfamily	Secondary metabolites biosynthesis, transport and catabolism	METABOLISM	10948	chlorophenol 4-monooxygenase activity	molecular_function	GO:0018642	IPR002401	Cytochrome P450, E-class, group I	PRINTS	PR00463	E-class P450 group I signature
54	1.14.13.-	With NADH or NADPH as one donor, and incorporation of one atom	\N	\N	\N	Tryptophan metabolism	Amino Acid Metabolism	METABOLIC	132	KOG0156	Cytochrome P450 CYP2 subfamily	Secondary metabolites biosynthesis, transport and catabolism	METABOLISM	10948	chlorophenol 4-monooxygenase activity	molecular_function	GO:0018642	IPR001128	Cytochrome P450	SUPERFAMILY	SSF48264	\N
54	1.14.13.-	With NADH or NADPH as one donor, and incorporation of one atom	\N	\N	\N	Alkaloid biosynthesis I	Biosynthesis of Secondary Metabolites	METABOLIC	132	KOG0156	Cytochrome P450 CYP2 subfamily	Secondary metabolites biosynthesis, transport and catabolism	METABOLISM	10953	phenanthrene 1,2-monooxygenase activity	molecular_function	GO:0018647	IPR001128	Cytochrome P450	HMMPfam	PF00067	Cytochrome P450
54	1.14.13.-	With NADH or NADPH as one donor, and incorporation of one atom	\N	\N	\N	Alkaloid biosynthesis I	Biosynthesis of Secondary Metabolites	METABOLIC	132	KOG0156	Cytochrome P450 CYP2 subfamily	Secondary metabolites biosynthesis, transport and catabolism	METABOLISM	10953	phenanthrene 1,2-monooxygenase activity	molecular_function	GO:0018647	IPR001128	Cytochrome P450	PRINTS	PR00385	P450 superfamily signature
54	1.14.13.-	With NADH or NADPH as one donor, and incorporation of one atom	\N	\N	\N	Alkaloid biosynthesis I	Biosynthesis of Secondary Metabolites	METABOLIC	132	KOG0156	Cytochrome P450 CYP2 subfamily	Secondary metabolites biosynthesis, transport and catabolism	METABOLISM	10953	phenanthrene 1,2-monooxygenase activity	molecular_function	GO:0018647	IPR002401	Cytochrome P450, E-class, group I	PRINTS	PR00463	E-class P450 group I signature
54	1.14.13.-	With NADH or NADPH as one donor, and incorporation of one atom	\N	\N	\N	Alkaloid biosynthesis I	Biosynthesis of Secondary Metabolites	METABOLIC	132	KOG0156	Cytochrome P450 CYP2 subfamily	Secondary metabolites biosynthesis, transport and catabolism	METABOLISM	10953	phenanthrene 1,2-monooxygenase activity	molecular_function	GO:0018647	IPR001128	Cytochrome P450	SUPERFAMILY	SSF48264	\N
54	1.14.13.-	With NADH or NADPH as one donor, and incorporation of one atom	\N	\N	\N	Phenylalanine metabolism	Amino Acid Metabolism	METABOLIC	132	KOG0156	Cytochrome P450 CYP2 subfamily	Secondary metabolites biosynthesis, transport and catabolism	METABOLISM	19184	2-octaprenyl-3-methyl-6-methoxy-1,4-benzoquinol hydroxylase	molecular_function	GO:0043719	IPR001128	Cytochrome P450	HMMPfam	PF00067	Cytochrome P450
54	1.14.13.-	With NADH or NADPH as one donor, and incorporation of one atom	\N	\N	\N	Phenylalanine metabolism	Amino Acid Metabolism	METABOLIC	132	KOG0156	Cytochrome P450 CYP2 subfamily	Secondary metabolites biosynthesis, transport and catabolism	METABOLISM	19184	2-octaprenyl-3-methyl-6-methoxy-1,4-benzoquinol hydroxylase	molecular_function	GO:0043719	IPR001128	Cytochrome P450	PRINTS	PR00385	P450 superfamily signature
54	1.14.13.-	With NADH or NADPH as one donor, and incorporation of one atom	\N	\N	\N	Phenylalanine metabolism	Amino Acid Metabolism	METABOLIC	132	KOG0156	Cytochrome P450 CYP2 subfamily	Secondary metabolites biosynthesis, transport and catabolism	METABOLISM	19184	2-octaprenyl-3-methyl-6-methoxy-1,4-benzoquinol hydroxylase	molecular_function	GO:0043719	IPR002401	Cytochrome P450, E-class, group I	PRINTS	PR00463	E-class P450 group I signature
54	1.14.13.-	With NADH or NADPH as one donor, and incorporation of one atom	\N	\N	\N	Phenylalanine metabolism	Amino Acid Metabolism	METABOLIC	132	KOG0156	Cytochrome P450 CYP2 subfamily	Secondary metabolites biosynthesis, transport and catabolism	METABOLISM	19184	2-octaprenyl-3-methyl-6-methoxy-1,4-benzoquinol hydroxylase	molecular_function	GO:0043719	IPR001128	Cytochrome P450	SUPERFAMILY	SSF48264	\N
54	1.14.13.-	With NADH or NADPH as one donor, and incorporation of one atom	\N	\N	\N	Methane metabolism	Energy Metabolism	METABOLIC	132	KOG0156	Cytochrome P450 CYP2 subfamily	Secondary metabolites biosynthesis, transport and catabolism	METABOLISM	6319	3-(3-hydroxy-phenyl)propionate hydroxylase activity	molecular_function	GO:0008688	IPR001128	Cytochrome P450	HMMPfam	PF00067	Cytochrome P450
54	1.14.13.-	With NADH or NADPH as one donor, and incorporation of one atom	\N	\N	\N	Methane metabolism	Energy Metabolism	METABOLIC	132	KOG0156	Cytochrome P450 CYP2 subfamily	Secondary metabolites biosynthesis, transport and catabolism	METABOLISM	6319	3-(3-hydroxy-phenyl)propionate hydroxylase activity	molecular_function	GO:0008688	IPR001128	Cytochrome P450	PRINTS	PR00385	P450 superfamily signature
54	1.14.13.-	With NADH or NADPH as one donor, and incorporation of one atom	\N	\N	\N	Methane metabolism	Energy Metabolism	METABOLIC	132	KOG0156	Cytochrome P450 CYP2 subfamily	Secondary metabolites biosynthesis, transport and catabolism	METABOLISM	6319	3-(3-hydroxy-phenyl)propionate hydroxylase activity	molecular_function	GO:0008688	IPR002401	Cytochrome P450, E-class, group I	PRINTS	PR00463	E-class P450 group I signature
54	1.14.13.-	With NADH or NADPH as one donor, and incorporation of one atom	\N	\N	\N	Methane metabolism	Energy Metabolism	METABOLIC	132	KOG0156	Cytochrome P450 CYP2 subfamily	Secondary metabolites biosynthesis, transport and catabolism	METABOLISM	6319	3-(3-hydroxy-phenyl)propionate hydroxylase activity	molecular_function	GO:0008688	IPR001128	Cytochrome P450	SUPERFAMILY	SSF48264	\N
54	1.14.13.-	With NADH or NADPH as one donor, and incorporation of one atom	\N	\N	\N	Phenylalanine metabolism	Amino Acid Metabolism	METABOLIC	132	KOG0156	Cytochrome P450 CYP2 subfamily	Secondary metabolites biosynthesis, transport and catabolism	METABOLISM	10962	phenanthrene 3,4-monooxygenase activity	molecular_function	GO:0018656	IPR001128	Cytochrome P450	HMMPfam	PF00067	Cytochrome P450
54	1.14.13.-	With NADH or NADPH as one donor, and incorporation of one atom	\N	\N	\N	Phenylalanine metabolism	Amino Acid Metabolism	METABOLIC	132	KOG0156	Cytochrome P450 CYP2 subfamily	Secondary metabolites biosynthesis, transport and catabolism	METABOLISM	10962	phenanthrene 3,4-monooxygenase activity	molecular_function	GO:0018656	IPR001128	Cytochrome P450	PRINTS	PR00385	P450 superfamily signature
54	1.14.13.-	With NADH or NADPH as one donor, and incorporation of one atom	\N	\N	\N	Phenylalanine metabolism	Amino Acid Metabolism	METABOLIC	132	KOG0156	Cytochrome P450 CYP2 subfamily	Secondary metabolites biosynthesis, transport and catabolism	METABOLISM	10962	phenanthrene 3,4-monooxygenase activity	molecular_function	GO:0018656	IPR002401	Cytochrome P450, E-class, group I	PRINTS	PR00463	E-class P450 group I signature
54	1.14.13.-	With NADH or NADPH as one donor, and incorporation of one atom	\N	\N	\N	Phenylalanine metabolism	Amino Acid Metabolism	METABOLIC	132	KOG0156	Cytochrome P450 CYP2 subfamily	Secondary metabolites biosynthesis, transport and catabolism	METABOLISM	10962	phenanthrene 3,4-monooxygenase activity	molecular_function	GO:0018656	IPR001128	Cytochrome P450	SUPERFAMILY	SSF48264	\N
54	1.14.13.-	With NADH or NADPH as one donor, and incorporation of one atom	\N	\N	\N	Alkaloid biosynthesis I	Biosynthesis of Secondary Metabolites	METABOLIC	132	KOG0156	Cytochrome P450 CYP2 subfamily	Secondary metabolites biosynthesis, transport and catabolism	METABOLISM	10959	3-methyl-2-oxo-1,2-dihydroquinoline 6-monooxygenase activity	molecular_function	GO:0018653	IPR001128	Cytochrome P450	HMMPfam	PF00067	Cytochrome P450
54	1.14.13.-	With NADH or NADPH as one donor, and incorporation of one atom	\N	\N	\N	Alkaloid biosynthesis I	Biosynthesis of Secondary Metabolites	METABOLIC	132	KOG0156	Cytochrome P450 CYP2 subfamily	Secondary metabolites biosynthesis, transport and catabolism	METABOLISM	10959	3-methyl-2-oxo-1,2-dihydroquinoline 6-monooxygenase activity	molecular_function	GO:0018653	IPR001128	Cytochrome P450	PRINTS	PR00385	P450 superfamily signature
54	1.14.13.-	With NADH or NADPH as one donor, and incorporation of one atom	\N	\N	\N	Alkaloid biosynthesis I	Biosynthesis of Secondary Metabolites	METABOLIC	132	KOG0156	Cytochrome P450 CYP2 subfamily	Secondary metabolites biosynthesis, transport and catabolism	METABOLISM	10959	3-methyl-2-oxo-1,2-dihydroquinoline 6-monooxygenase activity	molecular_function	GO:0018653	IPR002401	Cytochrome P450, E-class, group I	PRINTS	PR00463	E-class P450 group I signature
54	1.14.13.-	With NADH or NADPH as one donor, and incorporation of one atom	\N	\N	\N	Alkaloid biosynthesis I	Biosynthesis of Secondary Metabolites	METABOLIC	132	KOG0156	Cytochrome P450 CYP2 subfamily	Secondary metabolites biosynthesis, transport and catabolism	METABOLISM	10959	3-methyl-2-oxo-1,2-dihydroquinoline 6-monooxygenase activity	molecular_function	GO:0018653	IPR001128	Cytochrome P450	SUPERFAMILY	SSF48264	\N
54	1.14.13.-	With NADH or NADPH as one donor, and incorporation of one atom	\N	\N	\N	Androgen and estrogen metabolism	Lipid Metabolism	METABOLIC	132	KOG0156	Cytochrome P450 CYP2 subfamily	Secondary metabolites biosynthesis, transport and catabolism	METABOLISM	10939	dimethyl sulfide monooxygenase activity	molecular_function	GO:0018633	IPR001128	Cytochrome P450	HMMPfam	PF00067	Cytochrome P450
54	1.14.13.-	With NADH or NADPH as one donor, and incorporation of one atom	\N	\N	\N	Androgen and estrogen metabolism	Lipid Metabolism	METABOLIC	132	KOG0156	Cytochrome P450 CYP2 subfamily	Secondary metabolites biosynthesis, transport and catabolism	METABOLISM	10939	dimethyl sulfide monooxygenase activity	molecular_function	GO:0018633	IPR001128	Cytochrome P450	PRINTS	PR00385	P450 superfamily signature
54	1.14.13.-	With NADH or NADPH as one donor, and incorporation of one atom	\N	\N	\N	Androgen and estrogen metabolism	Lipid Metabolism	METABOLIC	132	KOG0156	Cytochrome P450 CYP2 subfamily	Secondary metabolites biosynthesis, transport and catabolism	METABOLISM	10939	dimethyl sulfide monooxygenase activity	molecular_function	GO:0018633	IPR002401	Cytochrome P450, E-class, group I	PRINTS	PR00463	E-class P450 group I signature
54	1.14.13.-	With NADH or NADPH as one donor, and incorporation of one atom	\N	\N	\N	Androgen and estrogen metabolism	Lipid Metabolism	METABOLIC	132	KOG0156	Cytochrome P450 CYP2 subfamily	Secondary metabolites biosynthesis, transport and catabolism	METABOLISM	10939	dimethyl sulfide monooxygenase activity	molecular_function	GO:0018633	IPR001128	Cytochrome P450	SUPERFAMILY	SSF48264	\N
54	1.14.13.-	With NADH or NADPH as one donor, and incorporation of one atom	\N	\N	\N	Flavonoids, stilbene and lignin biosynthesis	Biosynthesis of Secondary Metabolites	METABOLIC	132	KOG0156	Cytochrome P450 CYP2 subfamily	Secondary metabolites biosynthesis, transport and catabolism	METABOLISM	10948	chlorophenol 4-monooxygenase activity	molecular_function	GO:0018642	IPR001128	Cytochrome P450	HMMPfam	PF00067	Cytochrome P450
54	1.14.13.-	With NADH or NADPH as one donor, and incorporation of one atom	\N	\N	\N	Flavonoids, stilbene and lignin biosynthesis	Biosynthesis of Secondary Metabolites	METABOLIC	132	KOG0156	Cytochrome P450 CYP2 subfamily	Secondary metabolites biosynthesis, transport and catabolism	METABOLISM	10948	chlorophenol 4-monooxygenase activity	molecular_function	GO:0018642	IPR001128	Cytochrome P450	PRINTS	PR00385	P450 superfamily signature
54	1.14.13.-	With NADH or NADPH as one donor, and incorporation of one atom	\N	\N	\N	Flavonoids, stilbene and lignin biosynthesis	Biosynthesis of Secondary Metabolites	METABOLIC	132	KOG0156	Cytochrome P450 CYP2 subfamily	Secondary metabolites biosynthesis, transport and catabolism	METABOLISM	10948	chlorophenol 4-monooxygenase activity	molecular_function	GO:0018642	IPR002401	Cytochrome P450, E-class, group I	PRINTS	PR00463	E-class P450 group I signature
54	1.14.13.-	With NADH or NADPH as one donor, and incorporation of one atom	\N	\N	\N	Flavonoids, stilbene and lignin biosynthesis	Biosynthesis of Secondary Metabolites	METABOLIC	132	KOG0156	Cytochrome P450 CYP2 subfamily	Secondary metabolites biosynthesis, transport and catabolism	METABOLISM	10948	chlorophenol 4-monooxygenase activity	molecular_function	GO:0018642	IPR001128	Cytochrome P450	SUPERFAMILY	SSF48264	\N
54	1.14.13.-	With NADH or NADPH as one donor, and incorporation of one atom	\N	\N	\N	Phenylalanine metabolism	Amino Acid Metabolism	METABOLIC	132	KOG0156	Cytochrome P450 CYP2 subfamily	Secondary metabolites biosynthesis, transport and catabolism	METABOLISM	10943	1-hydroxy-2-naphthoate hydroxylase activity	molecular_function	GO:0018637	IPR001128	Cytochrome P450	HMMPfam	PF00067	Cytochrome P450
54	1.14.13.-	With NADH or NADPH as one donor, and incorporation of one atom	\N	\N	\N	Phenylalanine metabolism	Amino Acid Metabolism	METABOLIC	132	KOG0156	Cytochrome P450 CYP2 subfamily	Secondary metabolites biosynthesis, transport and catabolism	METABOLISM	10943	1-hydroxy-2-naphthoate hydroxylase activity	molecular_function	GO:0018637	IPR001128	Cytochrome P450	PRINTS	PR00385	P450 superfamily signature
54	1.14.13.-	With NADH or NADPH as one donor, and incorporation of one atom	\N	\N	\N	Phenylalanine metabolism	Amino Acid Metabolism	METABOLIC	132	KOG0156	Cytochrome P450 CYP2 subfamily	Secondary metabolites biosynthesis, transport and catabolism	METABOLISM	10943	1-hydroxy-2-naphthoate hydroxylase activity	molecular_function	GO:0018637	IPR002401	Cytochrome P450, E-class, group I	PRINTS	PR00463	E-class P450 group I signature
54	1.14.13.-	With NADH or NADPH as one donor, and incorporation of one atom	\N	\N	\N	Phenylalanine metabolism	Amino Acid Metabolism	METABOLIC	132	KOG0156	Cytochrome P450 CYP2 subfamily	Secondary metabolites biosynthesis, transport and catabolism	METABOLISM	10943	1-hydroxy-2-naphthoate hydroxylase activity	molecular_function	GO:0018637	IPR001128	Cytochrome P450	SUPERFAMILY	SSF48264	\N
54	1.14.13.-	With NADH or NADPH as one donor, and incorporation of one atom	\N	\N	\N	Flavonoids, stilbene and lignin biosynthesis	Biosynthesis of Secondary Metabolites	METABOLIC	132	KOG0156	Cytochrome P450 CYP2 subfamily	Secondary metabolites biosynthesis, transport and catabolism	METABOLISM	10949	carbon disulfide oxygenase activity	molecular_function	GO:0018643	IPR001128	Cytochrome P450	HMMPfam	PF00067	Cytochrome P450
54	1.14.13.-	With NADH or NADPH as one donor, and incorporation of one atom	\N	\N	\N	Flavonoids, stilbene and lignin biosynthesis	Biosynthesis of Secondary Metabolites	METABOLIC	132	KOG0156	Cytochrome P450 CYP2 subfamily	Secondary metabolites biosynthesis, transport and catabolism	METABOLISM	10949	carbon disulfide oxygenase activity	molecular_function	GO:0018643	IPR001128	Cytochrome P450	PRINTS	PR00385	P450 superfamily signature
54	1.14.13.-	With NADH or NADPH as one donor, and incorporation of one atom	\N	\N	\N	Flavonoids, stilbene and lignin biosynthesis	Biosynthesis of Secondary Metabolites	METABOLIC	132	KOG0156	Cytochrome P450 CYP2 subfamily	Secondary metabolites biosynthesis, transport and catabolism	METABOLISM	10949	carbon disulfide oxygenase activity	molecular_function	GO:0018643	IPR002401	Cytochrome P450, E-class, group I	PRINTS	PR00463	E-class P450 group I signature
54	1.14.13.-	With NADH or NADPH as one donor, and incorporation of one atom	\N	\N	\N	Flavonoids, stilbene and lignin biosynthesis	Biosynthesis of Secondary Metabolites	METABOLIC	132	KOG0156	Cytochrome P450 CYP2 subfamily	Secondary metabolites biosynthesis, transport and catabolism	METABOLISM	10949	carbon disulfide oxygenase activity	molecular_function	GO:0018643	IPR001128	Cytochrome P450	SUPERFAMILY	SSF48264	\N
54	1.14.13.-	With NADH or NADPH as one donor, and incorporation of one atom	\N	\N	\N	Bile acid biosynthesis	Lipid Metabolism	METABOLIC	132	KOG0156	Cytochrome P450 CYP2 subfamily	Secondary metabolites biosynthesis, transport and catabolism	METABOLISM	3721	iron ion binding	molecular_function	GO:0005506	IPR001128	Cytochrome P450	HMMPfam	PF00067	Cytochrome P450
54	1.14.13.-	With NADH or NADPH as one donor, and incorporation of one atom	\N	\N	\N	Bile acid biosynthesis	Lipid Metabolism	METABOLIC	132	KOG0156	Cytochrome P450 CYP2 subfamily	Secondary metabolites biosynthesis, transport and catabolism	METABOLISM	3721	iron ion binding	molecular_function	GO:0005506	IPR001128	Cytochrome P450	PRINTS	PR00385	P450 superfamily signature
54	1.14.13.-	With NADH or NADPH as one donor, and incorporation of one atom	\N	\N	\N	Bile acid biosynthesis	Lipid Metabolism	METABOLIC	132	KOG0156	Cytochrome P450 CYP2 subfamily	Secondary metabolites biosynthesis, transport and catabolism	METABOLISM	3721	iron ion binding	molecular_function	GO:0005506	IPR002401	Cytochrome P450, E-class, group I	PRINTS	PR00463	E-class P450 group I signature
54	1.14.13.-	With NADH or NADPH as one donor, and incorporation of one atom	\N	\N	\N	Bile acid biosynthesis	Lipid Metabolism	METABOLIC	132	KOG0156	Cytochrome P450 CYP2 subfamily	Secondary metabolites biosynthesis, transport and catabolism	METABOLISM	3721	iron ion binding	molecular_function	GO:0005506	IPR001128	Cytochrome P450	SUPERFAMILY	SSF48264	\N
54	1.14.13.-	With NADH or NADPH as one donor, and incorporation of one atom	\N	\N	\N	Tryptophan metabolism	Amino Acid Metabolism	METABOLIC	132	KOG0156	Cytochrome P450 CYP2 subfamily	Secondary metabolites biosynthesis, transport and catabolism	METABOLISM	10957	toluene-4-sulfonate monooxygenase activity	molecular_function	GO:0018651	IPR001128	Cytochrome P450	HMMPfam	PF00067	Cytochrome P450
54	1.14.13.-	With NADH or NADPH as one donor, and incorporation of one atom	\N	\N	\N	Tryptophan metabolism	Amino Acid Metabolism	METABOLIC	132	KOG0156	Cytochrome P450 CYP2 subfamily	Secondary metabolites biosynthesis, transport and catabolism	METABOLISM	10957	toluene-4-sulfonate monooxygenase activity	molecular_function	GO:0018651	IPR001128	Cytochrome P450	PRINTS	PR00385	P450 superfamily signature
54	1.14.13.-	With NADH or NADPH as one donor, and incorporation of one atom	\N	\N	\N	Tryptophan metabolism	Amino Acid Metabolism	METABOLIC	132	KOG0156	Cytochrome P450 CYP2 subfamily	Secondary metabolites biosynthesis, transport and catabolism	METABOLISM	10957	toluene-4-sulfonate monooxygenase activity	molecular_function	GO:0018651	IPR002401	Cytochrome P450, E-class, group I	PRINTS	PR00463	E-class P450 group I signature
54	1.14.13.-	With NADH or NADPH as one donor, and incorporation of one atom	\N	\N	\N	Tryptophan metabolism	Amino Acid Metabolism	METABOLIC	132	KOG0156	Cytochrome P450 CYP2 subfamily	Secondary metabolites biosynthesis, transport and catabolism	METABOLISM	10957	toluene-4-sulfonate monooxygenase activity	molecular_function	GO:0018651	IPR001128	Cytochrome P450	SUPERFAMILY	SSF48264	\N
54	1.14.13.-	With NADH or NADPH as one donor, and incorporation of one atom	\N	\N	\N	1,4-Dichlorobenzene degradation	Biodegradation of Xenobiotics	METABOLIC	132	KOG0156	Cytochrome P450 CYP2 subfamily	Secondary metabolites biosynthesis, transport and catabolism	METABOLISM	4283	electron transport	biological_process	GO:0006118	IPR001128	Cytochrome P450	HMMPfam	PF00067	Cytochrome P450
54	1.14.13.-	With NADH or NADPH as one donor, and incorporation of one atom	\N	\N	\N	1,4-Dichlorobenzene degradation	Biodegradation of Xenobiotics	METABOLIC	132	KOG0156	Cytochrome P450 CYP2 subfamily	Secondary metabolites biosynthesis, transport and catabolism	METABOLISM	4283	electron transport	biological_process	GO:0006118	IPR001128	Cytochrome P450	PRINTS	PR00385	P450 superfamily signature
54	1.14.13.-	With NADH or NADPH as one donor, and incorporation of one atom	\N	\N	\N	1,4-Dichlorobenzene degradation	Biodegradation of Xenobiotics	METABOLIC	132	KOG0156	Cytochrome P450 CYP2 subfamily	Secondary metabolites biosynthesis, transport and catabolism	METABOLISM	4283	electron transport	biological_process	GO:0006118	IPR002401	Cytochrome P450, E-class, group I	PRINTS	PR00463	E-class P450 group I signature
54	1.14.13.-	With NADH or NADPH as one donor, and incorporation of one atom	\N	\N	\N	1,4-Dichlorobenzene degradation	Biodegradation of Xenobiotics	METABOLIC	132	KOG0156	Cytochrome P450 CYP2 subfamily	Secondary metabolites biosynthesis, transport and catabolism	METABOLISM	4283	electron transport	biological_process	GO:0006118	IPR001128	Cytochrome P450	SUPERFAMILY	SSF48264	\N
54	1.14.13.-	With NADH or NADPH as one donor, and incorporation of one atom	\N	\N	\N	Tryptophan metabolism	Amino Acid Metabolism	METABOLIC	132	KOG0156	Cytochrome P450 CYP2 subfamily	Secondary metabolites biosynthesis, transport and catabolism	METABOLISM	10958	toluene-sulfonate methyl-monooxygenase activity	molecular_function	GO:0018652	IPR001128	Cytochrome P450	HMMPfam	PF00067	Cytochrome P450
54	1.14.13.-	With NADH or NADPH as one donor, and incorporation of one atom	\N	\N	\N	Tryptophan metabolism	Amino Acid Metabolism	METABOLIC	132	KOG0156	Cytochrome P450 CYP2 subfamily	Secondary metabolites biosynthesis, transport and catabolism	METABOLISM	10958	toluene-sulfonate methyl-monooxygenase activity	molecular_function	GO:0018652	IPR001128	Cytochrome P450	PRINTS	PR00385	P450 superfamily signature
54	1.14.13.-	With NADH or NADPH as one donor, and incorporation of one atom	\N	\N	\N	Tryptophan metabolism	Amino Acid Metabolism	METABOLIC	132	KOG0156	Cytochrome P450 CYP2 subfamily	Secondary metabolites biosynthesis, transport and catabolism	METABOLISM	10958	toluene-sulfonate methyl-monooxygenase activity	molecular_function	GO:0018652	IPR002401	Cytochrome P450, E-class, group I	PRINTS	PR00463	E-class P450 group I signature
54	1.14.13.-	With NADH or NADPH as one donor, and incorporation of one atom	\N	\N	\N	Tryptophan metabolism	Amino Acid Metabolism	METABOLIC	132	KOG0156	Cytochrome P450 CYP2 subfamily	Secondary metabolites biosynthesis, transport and catabolism	METABOLISM	10958	toluene-sulfonate methyl-monooxygenase activity	molecular_function	GO:0018652	IPR001128	Cytochrome P450	SUPERFAMILY	SSF48264	\N
54	1.14.13.-	With NADH or NADPH as one donor, and incorporation of one atom	\N	\N	\N	Flavonoids, stilbene and lignin biosynthesis	Biosynthesis of Secondary Metabolites	METABOLIC	132	KOG0156	Cytochrome P450 CYP2 subfamily	Secondary metabolites biosynthesis, transport and catabolism	METABOLISM	10952	1-hydroxy-2-oxolimonene 1,2-monooxygenase activity	molecular_function	GO:0018646	IPR001128	Cytochrome P450	HMMPfam	PF00067	Cytochrome P450
54	1.14.13.-	With NADH or NADPH as one donor, and incorporation of one atom	\N	\N	\N	Flavonoids, stilbene and lignin biosynthesis	Biosynthesis of Secondary Metabolites	METABOLIC	132	KOG0156	Cytochrome P450 CYP2 subfamily	Secondary metabolites biosynthesis, transport and catabolism	METABOLISM	10952	1-hydroxy-2-oxolimonene 1,2-monooxygenase activity	molecular_function	GO:0018646	IPR001128	Cytochrome P450	PRINTS	PR00385	P450 superfamily signature
54	1.14.13.-	With NADH or NADPH as one donor, and incorporation of one atom	\N	\N	\N	Flavonoids, stilbene and lignin biosynthesis	Biosynthesis of Secondary Metabolites	METABOLIC	132	KOG0156	Cytochrome P450 CYP2 subfamily	Secondary metabolites biosynthesis, transport and catabolism	METABOLISM	10952	1-hydroxy-2-oxolimonene 1,2-monooxygenase activity	molecular_function	GO:0018646	IPR002401	Cytochrome P450, E-class, group I	PRINTS	PR00463	E-class P450 group I signature
54	1.14.13.-	With NADH or NADPH as one donor, and incorporation of one atom	\N	\N	\N	Flavonoids, stilbene and lignin biosynthesis	Biosynthesis of Secondary Metabolites	METABOLIC	132	KOG0156	Cytochrome P450 CYP2 subfamily	Secondary metabolites biosynthesis, transport and catabolism	METABOLISM	10952	1-hydroxy-2-oxolimonene 1,2-monooxygenase activity	molecular_function	GO:0018646	IPR001128	Cytochrome P450	SUPERFAMILY	SSF48264	\N
54	1.14.13.-	With NADH or NADPH as one donor, and incorporation of one atom	\N	\N	\N	Histidine metabolism	Amino Acid Metabolism	METABOLIC	132	KOG0156	Cytochrome P450 CYP2 subfamily	Secondary metabolites biosynthesis, transport and catabolism	METABOLISM	2888	monooxygenase activity	molecular_function	GO:0004497	IPR001128	Cytochrome P450	HMMPfam	PF00067	Cytochrome P450
54	1.14.13.-	With NADH or NADPH as one donor, and incorporation of one atom	\N	\N	\N	Histidine metabolism	Amino Acid Metabolism	METABOLIC	132	KOG0156	Cytochrome P450 CYP2 subfamily	Secondary metabolites biosynthesis, transport and catabolism	METABOLISM	2888	monooxygenase activity	molecular_function	GO:0004497	IPR001128	Cytochrome P450	PRINTS	PR00385	P450 superfamily signature
54	1.14.13.-	With NADH or NADPH as one donor, and incorporation of one atom	\N	\N	\N	Histidine metabolism	Amino Acid Metabolism	METABOLIC	132	KOG0156	Cytochrome P450 CYP2 subfamily	Secondary metabolites biosynthesis, transport and catabolism	METABOLISM	2888	monooxygenase activity	molecular_function	GO:0004497	IPR002401	Cytochrome P450, E-class, group I	PRINTS	PR00463	E-class P450 group I signature
54	1.14.13.-	With NADH or NADPH as one donor, and incorporation of one atom	\N	\N	\N	Histidine metabolism	Amino Acid Metabolism	METABOLIC	132	KOG0156	Cytochrome P450 CYP2 subfamily	Secondary metabolites biosynthesis, transport and catabolism	METABOLISM	2888	monooxygenase activity	molecular_function	GO:0004497	IPR001128	Cytochrome P450	SUPERFAMILY	SSF48264	\N
54	1.14.13.-	With NADH or NADPH as one donor, and incorporation of one atom	\N	\N	\N	1,4-Dichlorobenzene degradation	Biodegradation of Xenobiotics	METABOLIC	132	KOG0156	Cytochrome P450 CYP2 subfamily	Secondary metabolites biosynthesis, transport and catabolism	METABOLISM	10940	alpha-pinene monooxygenase [NADH] activity	molecular_function	GO:0018634	IPR001128	Cytochrome P450	HMMPfam	PF00067	Cytochrome P450
54	1.14.13.-	With NADH or NADPH as one donor, and incorporation of one atom	\N	\N	\N	1,4-Dichlorobenzene degradation	Biodegradation of Xenobiotics	METABOLIC	132	KOG0156	Cytochrome P450 CYP2 subfamily	Secondary metabolites biosynthesis, transport and catabolism	METABOLISM	10940	alpha-pinene monooxygenase [NADH] activity	molecular_function	GO:0018634	IPR001128	Cytochrome P450	PRINTS	PR00385	P450 superfamily signature
54	1.14.13.-	With NADH or NADPH as one donor, and incorporation of one atom	\N	\N	\N	1,4-Dichlorobenzene degradation	Biodegradation of Xenobiotics	METABOLIC	132	KOG0156	Cytochrome P450 CYP2 subfamily	Secondary metabolites biosynthesis, transport and catabolism	METABOLISM	10940	alpha-pinene monooxygenase [NADH] activity	molecular_function	GO:0018634	IPR002401	Cytochrome P450, E-class, group I	PRINTS	PR00463	E-class P450 group I signature
54	1.14.13.-	With NADH or NADPH as one donor, and incorporation of one atom	\N	\N	\N	1,4-Dichlorobenzene degradation	Biodegradation of Xenobiotics	METABOLIC	132	KOG0156	Cytochrome P450 CYP2 subfamily	Secondary metabolites biosynthesis, transport and catabolism	METABOLISM	10940	alpha-pinene monooxygenase [NADH] activity	molecular_function	GO:0018634	IPR001128	Cytochrome P450	SUPERFAMILY	SSF48264	\N
54	1.14.13.-	With NADH or NADPH as one donor, and incorporation of one atom	\N	\N	\N	Flavonoids, stilbene and lignin biosynthesis	Biosynthesis of Secondary Metabolites	METABOLIC	132	KOG0156	Cytochrome P450 CYP2 subfamily	Secondary metabolites biosynthesis, transport and catabolism	METABOLISM	10953	phenanthrene 1,2-monooxygenase activity	molecular_function	GO:0018647	IPR001128	Cytochrome P450	HMMPfam	PF00067	Cytochrome P450
54	1.14.13.-	With NADH or NADPH as one donor, and incorporation of one atom	\N	\N	\N	Flavonoids, stilbene and lignin biosynthesis	Biosynthesis of Secondary Metabolites	METABOLIC	132	KOG0156	Cytochrome P450 CYP2 subfamily	Secondary metabolites biosynthesis, transport and catabolism	METABOLISM	10953	phenanthrene 1,2-monooxygenase activity	molecular_function	GO:0018647	IPR001128	Cytochrome P450	PRINTS	PR00385	P450 superfamily signature
54	1.14.13.-	With NADH or NADPH as one donor, and incorporation of one atom	\N	\N	\N	Flavonoids, stilbene and lignin biosynthesis	Biosynthesis of Secondary Metabolites	METABOLIC	132	KOG0156	Cytochrome P450 CYP2 subfamily	Secondary metabolites biosynthesis, transport and catabolism	METABOLISM	10953	phenanthrene 1,2-monooxygenase activity	molecular_function	GO:0018647	IPR002401	Cytochrome P450, E-class, group I	PRINTS	PR00463	E-class P450 group I signature
54	1.14.13.-	With NADH or NADPH as one donor, and incorporation of one atom	\N	\N	\N	Flavonoids, stilbene and lignin biosynthesis	Biosynthesis of Secondary Metabolites	METABOLIC	132	KOG0156	Cytochrome P450 CYP2 subfamily	Secondary metabolites biosynthesis, transport and catabolism	METABOLISM	10953	phenanthrene 1,2-monooxygenase activity	molecular_function	GO:0018647	IPR001128	Cytochrome P450	SUPERFAMILY	SSF48264	\N
54	1.14.13.-	With NADH or NADPH as one donor, and incorporation of one atom	\N	\N	\N	Sterol biosynthesis	Lipid Metabolism	METABOLIC	132	KOG0156	Cytochrome P450 CYP2 subfamily	Secondary metabolites biosynthesis, transport and catabolism	METABOLISM	10961	2-oxo-delta3-4,5,5-trimethylcyclopentenylacetyl-CoA 1,2-monooxygenase activity	molecular_function	GO:0018655	IPR001128	Cytochrome P450	HMMPfam	PF00067	Cytochrome P450
54	1.14.13.-	With NADH or NADPH as one donor, and incorporation of one atom	\N	\N	\N	Sterol biosynthesis	Lipid Metabolism	METABOLIC	132	KOG0156	Cytochrome P450 CYP2 subfamily	Secondary metabolites biosynthesis, transport and catabolism	METABOLISM	10961	2-oxo-delta3-4,5,5-trimethylcyclopentenylacetyl-CoA 1,2-monooxygenase activity	molecular_function	GO:0018655	IPR001128	Cytochrome P450	PRINTS	PR00385	P450 superfamily signature
54	1.14.13.-	With NADH or NADPH as one donor, and incorporation of one atom	\N	\N	\N	Sterol biosynthesis	Lipid Metabolism	METABOLIC	132	KOG0156	Cytochrome P450 CYP2 subfamily	Secondary metabolites biosynthesis, transport and catabolism	METABOLISM	10961	2-oxo-delta3-4,5,5-trimethylcyclopentenylacetyl-CoA 1,2-monooxygenase activity	molecular_function	GO:0018655	IPR002401	Cytochrome P450, E-class, group I	PRINTS	PR00463	E-class P450 group I signature
54	1.14.13.-	With NADH or NADPH as one donor, and incorporation of one atom	\N	\N	\N	Sterol biosynthesis	Lipid Metabolism	METABOLIC	132	KOG0156	Cytochrome P450 CYP2 subfamily	Secondary metabolites biosynthesis, transport and catabolism	METABOLISM	10961	2-oxo-delta3-4,5,5-trimethylcyclopentenylacetyl-CoA 1,2-monooxygenase activity	molecular_function	GO:0018655	IPR001128	Cytochrome P450	SUPERFAMILY	SSF48264	\N
54	1.14.13.-	With NADH or NADPH as one donor, and incorporation of one atom	\N	\N	\N	Androgen and estrogen metabolism	Lipid Metabolism	METABOLIC	132	KOG0156	Cytochrome P450 CYP2 subfamily	Secondary metabolites biosynthesis, transport and catabolism	METABOLISM	10942	phenanthrene 9,10-monooxygenase activity	molecular_function	GO:0018636	IPR001128	Cytochrome P450	HMMPfam	PF00067	Cytochrome P450
54	1.14.13.-	With NADH or NADPH as one donor, and incorporation of one atom	\N	\N	\N	Androgen and estrogen metabolism	Lipid Metabolism	METABOLIC	132	KOG0156	Cytochrome P450 CYP2 subfamily	Secondary metabolites biosynthesis, transport and catabolism	METABOLISM	10942	phenanthrene 9,10-monooxygenase activity	molecular_function	GO:0018636	IPR001128	Cytochrome P450	PRINTS	PR00385	P450 superfamily signature
54	1.14.13.-	With NADH or NADPH as one donor, and incorporation of one atom	\N	\N	\N	Androgen and estrogen metabolism	Lipid Metabolism	METABOLIC	132	KOG0156	Cytochrome P450 CYP2 subfamily	Secondary metabolites biosynthesis, transport and catabolism	METABOLISM	10942	phenanthrene 9,10-monooxygenase activity	molecular_function	GO:0018636	IPR002401	Cytochrome P450, E-class, group I	PRINTS	PR00463	E-class P450 group I signature
54	1.14.13.-	With NADH or NADPH as one donor, and incorporation of one atom	\N	\N	\N	Androgen and estrogen metabolism	Lipid Metabolism	METABOLIC	132	KOG0156	Cytochrome P450 CYP2 subfamily	Secondary metabolites biosynthesis, transport and catabolism	METABOLISM	10942	phenanthrene 9,10-monooxygenase activity	molecular_function	GO:0018636	IPR001128	Cytochrome P450	SUPERFAMILY	SSF48264	\N
54	1.14.13.-	With NADH or NADPH as one donor, and incorporation of one atom	\N	\N	\N	Sterol biosynthesis	Lipid Metabolism	METABOLIC	132	KOG0156	Cytochrome P450 CYP2 subfamily	Secondary metabolites biosynthesis, transport and catabolism	METABOLISM	10936	3,5-xylenol methylhydroxylase activity	molecular_function	GO:0018630	IPR001128	Cytochrome P450	HMMPfam	PF00067	Cytochrome P450
54	1.14.13.-	With NADH or NADPH as one donor, and incorporation of one atom	\N	\N	\N	Sterol biosynthesis	Lipid Metabolism	METABOLIC	132	KOG0156	Cytochrome P450 CYP2 subfamily	Secondary metabolites biosynthesis, transport and catabolism	METABOLISM	10936	3,5-xylenol methylhydroxylase activity	molecular_function	GO:0018630	IPR001128	Cytochrome P450	PRINTS	PR00385	P450 superfamily signature
54	1.14.13.-	With NADH or NADPH as one donor, and incorporation of one atom	\N	\N	\N	Sterol biosynthesis	Lipid Metabolism	METABOLIC	132	KOG0156	Cytochrome P450 CYP2 subfamily	Secondary metabolites biosynthesis, transport and catabolism	METABOLISM	10936	3,5-xylenol methylhydroxylase activity	molecular_function	GO:0018630	IPR002401	Cytochrome P450, E-class, group I	PRINTS	PR00463	E-class P450 group I signature
54	1.14.13.-	With NADH or NADPH as one donor, and incorporation of one atom	\N	\N	\N	Sterol biosynthesis	Lipid Metabolism	METABOLIC	132	KOG0156	Cytochrome P450 CYP2 subfamily	Secondary metabolites biosynthesis, transport and catabolism	METABOLISM	10936	3,5-xylenol methylhydroxylase activity	molecular_function	GO:0018630	IPR001128	Cytochrome P450	SUPERFAMILY	SSF48264	\N
54	1.14.13.-	With NADH or NADPH as one donor, and incorporation of one atom	\N	\N	\N	Androgen and estrogen metabolism	Lipid Metabolism	METABOLIC	132	KOG0156	Cytochrome P450 CYP2 subfamily	Secondary metabolites biosynthesis, transport and catabolism	METABOLISM	10941	limonene 1,2-monooxygenase activity	molecular_function	GO:0018635	IPR001128	Cytochrome P450	HMMPfam	PF00067	Cytochrome P450
54	1.14.13.-	With NADH or NADPH as one donor, and incorporation of one atom	\N	\N	\N	Androgen and estrogen metabolism	Lipid Metabolism	METABOLIC	132	KOG0156	Cytochrome P450 CYP2 subfamily	Secondary metabolites biosynthesis, transport and catabolism	METABOLISM	10941	limonene 1,2-monooxygenase activity	molecular_function	GO:0018635	IPR001128	Cytochrome P450	PRINTS	PR00385	P450 superfamily signature
54	1.14.13.-	With NADH or NADPH as one donor, and incorporation of one atom	\N	\N	\N	Androgen and estrogen metabolism	Lipid Metabolism	METABOLIC	132	KOG0156	Cytochrome P450 CYP2 subfamily	Secondary metabolites biosynthesis, transport and catabolism	METABOLISM	10941	limonene 1,2-monooxygenase activity	molecular_function	GO:0018635	IPR002401	Cytochrome P450, E-class, group I	PRINTS	PR00463	E-class P450 group I signature
54	1.14.13.-	With NADH or NADPH as one donor, and incorporation of one atom	\N	\N	\N	Androgen and estrogen metabolism	Lipid Metabolism	METABOLIC	132	KOG0156	Cytochrome P450 CYP2 subfamily	Secondary metabolites biosynthesis, transport and catabolism	METABOLISM	10941	limonene 1,2-monooxygenase activity	molecular_function	GO:0018635	IPR001128	Cytochrome P450	SUPERFAMILY	SSF48264	\N
54	1.14.13.-	With NADH or NADPH as one donor, and incorporation of one atom	\N	\N	\N	Sterol biosynthesis	Lipid Metabolism	METABOLIC	132	KOG0156	Cytochrome P450 CYP2 subfamily	Secondary metabolites biosynthesis, transport and catabolism	METABOLISM	6319	3-(3-hydroxy-phenyl)propionate hydroxylase activity	molecular_function	GO:0008688	IPR001128	Cytochrome P450	HMMPfam	PF00067	Cytochrome P450
54	1.14.13.-	With NADH or NADPH as one donor, and incorporation of one atom	\N	\N	\N	Sterol biosynthesis	Lipid Metabolism	METABOLIC	132	KOG0156	Cytochrome P450 CYP2 subfamily	Secondary metabolites biosynthesis, transport and catabolism	METABOLISM	6319	3-(3-hydroxy-phenyl)propionate hydroxylase activity	molecular_function	GO:0008688	IPR001128	Cytochrome P450	PRINTS	PR00385	P450 superfamily signature
54	1.14.13.-	With NADH or NADPH as one donor, and incorporation of one atom	\N	\N	\N	Sterol biosynthesis	Lipid Metabolism	METABOLIC	132	KOG0156	Cytochrome P450 CYP2 subfamily	Secondary metabolites biosynthesis, transport and catabolism	METABOLISM	6319	3-(3-hydroxy-phenyl)propionate hydroxylase activity	molecular_function	GO:0008688	IPR002401	Cytochrome P450, E-class, group I	PRINTS	PR00463	E-class P450 group I signature
54	1.14.13.-	With NADH or NADPH as one donor, and incorporation of one atom	\N	\N	\N	Sterol biosynthesis	Lipid Metabolism	METABOLIC	132	KOG0156	Cytochrome P450 CYP2 subfamily	Secondary metabolites biosynthesis, transport and catabolism	METABOLISM	6319	3-(3-hydroxy-phenyl)propionate hydroxylase activity	molecular_function	GO:0008688	IPR001128	Cytochrome P450	SUPERFAMILY	SSF48264	\N
54	1.14.13.-	With NADH or NADPH as one donor, and incorporation of one atom	\N	\N	\N	Methane metabolism	Energy Metabolism	METABOLIC	132	KOG0156	Cytochrome P450 CYP2 subfamily	Secondary metabolites biosynthesis, transport and catabolism	METABOLISM	10954	methanesulfonic acid monooxygenase activity	molecular_function	GO:0018648	IPR001128	Cytochrome P450	HMMPfam	PF00067	Cytochrome P450
54	1.14.13.-	With NADH or NADPH as one donor, and incorporation of one atom	\N	\N	\N	Methane metabolism	Energy Metabolism	METABOLIC	132	KOG0156	Cytochrome P450 CYP2 subfamily	Secondary metabolites biosynthesis, transport and catabolism	METABOLISM	10954	methanesulfonic acid monooxygenase activity	molecular_function	GO:0018648	IPR001128	Cytochrome P450	PRINTS	PR00385	P450 superfamily signature
54	1.14.13.-	With NADH or NADPH as one donor, and incorporation of one atom	\N	\N	\N	Methane metabolism	Energy Metabolism	METABOLIC	132	KOG0156	Cytochrome P450 CYP2 subfamily	Secondary metabolites biosynthesis, transport and catabolism	METABOLISM	10954	methanesulfonic acid monooxygenase activity	molecular_function	GO:0018648	IPR002401	Cytochrome P450, E-class, group I	PRINTS	PR00463	E-class P450 group I signature
54	1.14.13.-	With NADH or NADPH as one donor, and incorporation of one atom	\N	\N	\N	Methane metabolism	Energy Metabolism	METABOLIC	132	KOG0156	Cytochrome P450 CYP2 subfamily	Secondary metabolites biosynthesis, transport and catabolism	METABOLISM	10954	methanesulfonic acid monooxygenase activity	molecular_function	GO:0018648	IPR001128	Cytochrome P450	SUPERFAMILY	SSF48264	\N
54	1.14.13.-	With NADH or NADPH as one donor, and incorporation of one atom	\N	\N	\N	Tyrosine metabolism	Amino Acid Metabolism	METABOLIC	132	KOG0156	Cytochrome P450 CYP2 subfamily	Secondary metabolites biosynthesis, transport and catabolism	METABOLISM	10941	limonene 1,2-monooxygenase activity	molecular_function	GO:0018635	IPR001128	Cytochrome P450	HMMPfam	PF00067	Cytochrome P450
54	1.14.13.-	With NADH or NADPH as one donor, and incorporation of one atom	\N	\N	\N	Tyrosine metabolism	Amino Acid Metabolism	METABOLIC	132	KOG0156	Cytochrome P450 CYP2 subfamily	Secondary metabolites biosynthesis, transport and catabolism	METABOLISM	10941	limonene 1,2-monooxygenase activity	molecular_function	GO:0018635	IPR001128	Cytochrome P450	PRINTS	PR00385	P450 superfamily signature
54	1.14.13.-	With NADH or NADPH as one donor, and incorporation of one atom	\N	\N	\N	Tyrosine metabolism	Amino Acid Metabolism	METABOLIC	132	KOG0156	Cytochrome P450 CYP2 subfamily	Secondary metabolites biosynthesis, transport and catabolism	METABOLISM	10941	limonene 1,2-monooxygenase activity	molecular_function	GO:0018635	IPR002401	Cytochrome P450, E-class, group I	PRINTS	PR00463	E-class P450 group I signature
54	1.14.13.-	With NADH or NADPH as one donor, and incorporation of one atom	\N	\N	\N	Tyrosine metabolism	Amino Acid Metabolism	METABOLIC	132	KOG0156	Cytochrome P450 CYP2 subfamily	Secondary metabolites biosynthesis, transport and catabolism	METABOLISM	10941	limonene 1,2-monooxygenase activity	molecular_function	GO:0018635	IPR001128	Cytochrome P450	SUPERFAMILY	SSF48264	\N
54	1.14.13.-	With NADH or NADPH as one donor, and incorporation of one atom	\N	\N	\N	Tyrosine metabolism	Amino Acid Metabolism	METABOLIC	132	KOG0156	Cytochrome P450 CYP2 subfamily	Secondary metabolites biosynthesis, transport and catabolism	METABOLISM	12251	heme binding	molecular_function	GO:0020037	IPR001128	Cytochrome P450	HMMPfam	PF00067	Cytochrome P450
54	1.14.13.-	With NADH or NADPH as one donor, and incorporation of one atom	\N	\N	\N	Tyrosine metabolism	Amino Acid Metabolism	METABOLIC	132	KOG0156	Cytochrome P450 CYP2 subfamily	Secondary metabolites biosynthesis, transport and catabolism	METABOLISM	12251	heme binding	molecular_function	GO:0020037	IPR001128	Cytochrome P450	PRINTS	PR00385	P450 superfamily signature
54	1.14.13.-	With NADH or NADPH as one donor, and incorporation of one atom	\N	\N	\N	Tyrosine metabolism	Amino Acid Metabolism	METABOLIC	132	KOG0156	Cytochrome P450 CYP2 subfamily	Secondary metabolites biosynthesis, transport and catabolism	METABOLISM	12251	heme binding	molecular_function	GO:0020037	IPR002401	Cytochrome P450, E-class, group I	PRINTS	PR00463	E-class P450 group I signature
54	1.14.13.-	With NADH or NADPH as one donor, and incorporation of one atom	\N	\N	\N	Tyrosine metabolism	Amino Acid Metabolism	METABOLIC	132	KOG0156	Cytochrome P450 CYP2 subfamily	Secondary metabolites biosynthesis, transport and catabolism	METABOLISM	12251	heme binding	molecular_function	GO:0020037	IPR001128	Cytochrome P450	SUPERFAMILY	SSF48264	\N
54	1.14.13.-	With NADH or NADPH as one donor, and incorporation of one atom	\N	\N	\N	Androgen and estrogen metabolism	Lipid Metabolism	METABOLIC	132	KOG0156	Cytochrome P450 CYP2 subfamily	Secondary metabolites biosynthesis, transport and catabolism	METABOLISM	10960	2-hydroxy-phenylacetate hydroxylase activity	molecular_function	GO:0018654	IPR001128	Cytochrome P450	HMMPfam	PF00067	Cytochrome P450
54	1.14.13.-	With NADH or NADPH as one donor, and incorporation of one atom	\N	\N	\N	Androgen and estrogen metabolism	Lipid Metabolism	METABOLIC	132	KOG0156	Cytochrome P450 CYP2 subfamily	Secondary metabolites biosynthesis, transport and catabolism	METABOLISM	10960	2-hydroxy-phenylacetate hydroxylase activity	molecular_function	GO:0018654	IPR001128	Cytochrome P450	PRINTS	PR00385	P450 superfamily signature
54	1.14.13.-	With NADH or NADPH as one donor, and incorporation of one atom	\N	\N	\N	Androgen and estrogen metabolism	Lipid Metabolism	METABOLIC	132	KOG0156	Cytochrome P450 CYP2 subfamily	Secondary metabolites biosynthesis, transport and catabolism	METABOLISM	10960	2-hydroxy-phenylacetate hydroxylase activity	molecular_function	GO:0018654	IPR002401	Cytochrome P450, E-class, group I	PRINTS	PR00463	E-class P450 group I signature
54	1.14.13.-	With NADH or NADPH as one donor, and incorporation of one atom	\N	\N	\N	Androgen and estrogen metabolism	Lipid Metabolism	METABOLIC	132	KOG0156	Cytochrome P450 CYP2 subfamily	Secondary metabolites biosynthesis, transport and catabolism	METABOLISM	10960	2-hydroxy-phenylacetate hydroxylase activity	molecular_function	GO:0018654	IPR001128	Cytochrome P450	SUPERFAMILY	SSF48264	\N
54	1.14.13.-	With NADH or NADPH as one donor, and incorporation of one atom	\N	\N	\N	Androgen and estrogen metabolism	Lipid Metabolism	METABOLIC	132	KOG0156	Cytochrome P450 CYP2 subfamily	Secondary metabolites biosynthesis, transport and catabolism	METABOLISM	10959	3-methyl-2-oxo-1,2-dihydroquinoline 6-monooxygenase activity	molecular_function	GO:0018653	IPR001128	Cytochrome P450	HMMPfam	PF00067	Cytochrome P450
54	1.14.13.-	With NADH or NADPH as one donor, and incorporation of one atom	\N	\N	\N	Androgen and estrogen metabolism	Lipid Metabolism	METABOLIC	132	KOG0156	Cytochrome P450 CYP2 subfamily	Secondary metabolites biosynthesis, transport and catabolism	METABOLISM	10959	3-methyl-2-oxo-1,2-dihydroquinoline 6-monooxygenase activity	molecular_function	GO:0018653	IPR001128	Cytochrome P450	PRINTS	PR00385	P450 superfamily signature
54	1.14.13.-	With NADH or NADPH as one donor, and incorporation of one atom	\N	\N	\N	Androgen and estrogen metabolism	Lipid Metabolism	METABOLIC	132	KOG0156	Cytochrome P450 CYP2 subfamily	Secondary metabolites biosynthesis, transport and catabolism	METABOLISM	10959	3-methyl-2-oxo-1,2-dihydroquinoline 6-monooxygenase activity	molecular_function	GO:0018653	IPR002401	Cytochrome P450, E-class, group I	PRINTS	PR00463	E-class P450 group I signature
54	1.14.13.-	With NADH or NADPH as one donor, and incorporation of one atom	\N	\N	\N	Androgen and estrogen metabolism	Lipid Metabolism	METABOLIC	132	KOG0156	Cytochrome P450 CYP2 subfamily	Secondary metabolites biosynthesis, transport and catabolism	METABOLISM	10959	3-methyl-2-oxo-1,2-dihydroquinoline 6-monooxygenase activity	molecular_function	GO:0018653	IPR001128	Cytochrome P450	SUPERFAMILY	SSF48264	\N
54	1.14.13.-	With NADH or NADPH as one donor, and incorporation of one atom	\N	\N	\N	Androgen and estrogen metabolism	Lipid Metabolism	METABOLIC	132	KOG0156	Cytochrome P450 CYP2 subfamily	Secondary metabolites biosynthesis, transport and catabolism	METABOLISM	10958	toluene-sulfonate methyl-monooxygenase activity	molecular_function	GO:0018652	IPR001128	Cytochrome P450	HMMPfam	PF00067	Cytochrome P450
54	1.14.13.-	With NADH or NADPH as one donor, and incorporation of one atom	\N	\N	\N	Androgen and estrogen metabolism	Lipid Metabolism	METABOLIC	132	KOG0156	Cytochrome P450 CYP2 subfamily	Secondary metabolites biosynthesis, transport and catabolism	METABOLISM	10958	toluene-sulfonate methyl-monooxygenase activity	molecular_function	GO:0018652	IPR001128	Cytochrome P450	PRINTS	PR00385	P450 superfamily signature
54	1.14.13.-	With NADH or NADPH as one donor, and incorporation of one atom	\N	\N	\N	Androgen and estrogen metabolism	Lipid Metabolism	METABOLIC	132	KOG0156	Cytochrome P450 CYP2 subfamily	Secondary metabolites biosynthesis, transport and catabolism	METABOLISM	10958	toluene-sulfonate methyl-monooxygenase activity	molecular_function	GO:0018652	IPR002401	Cytochrome P450, E-class, group I	PRINTS	PR00463	E-class P450 group I signature
54	1.14.13.-	With NADH or NADPH as one donor, and incorporation of one atom	\N	\N	\N	Androgen and estrogen metabolism	Lipid Metabolism	METABOLIC	132	KOG0156	Cytochrome P450 CYP2 subfamily	Secondary metabolites biosynthesis, transport and catabolism	METABOLISM	10958	toluene-sulfonate methyl-monooxygenase activity	molecular_function	GO:0018652	IPR001128	Cytochrome P450	SUPERFAMILY	SSF48264	\N
54	1.14.13.-	With NADH or NADPH as one donor, and incorporation of one atom	\N	\N	\N	gamma-Hexachlorocyclohexane degradation	Biodegradation of Xenobiotics	METABOLIC	132	KOG0156	Cytochrome P450 CYP2 subfamily	Secondary metabolites biosynthesis, transport and catabolism	METABOLISM	10943	1-hydroxy-2-naphthoate hydroxylase activity	molecular_function	GO:0018637	IPR001128	Cytochrome P450	HMMPfam	PF00067	Cytochrome P450
54	1.14.13.-	With NADH or NADPH as one donor, and incorporation of one atom	\N	\N	\N	gamma-Hexachlorocyclohexane degradation	Biodegradation of Xenobiotics	METABOLIC	132	KOG0156	Cytochrome P450 CYP2 subfamily	Secondary metabolites biosynthesis, transport and catabolism	METABOLISM	10943	1-hydroxy-2-naphthoate hydroxylase activity	molecular_function	GO:0018637	IPR001128	Cytochrome P450	PRINTS	PR00385	P450 superfamily signature
54	1.14.13.-	With NADH or NADPH as one donor, and incorporation of one atom	\N	\N	\N	gamma-Hexachlorocyclohexane degradation	Biodegradation of Xenobiotics	METABOLIC	132	KOG0156	Cytochrome P450 CYP2 subfamily	Secondary metabolites biosynthesis, transport and catabolism	METABOLISM	10943	1-hydroxy-2-naphthoate hydroxylase activity	molecular_function	GO:0018637	IPR002401	Cytochrome P450, E-class, group I	PRINTS	PR00463	E-class P450 group I signature
54	1.14.13.-	With NADH or NADPH as one donor, and incorporation of one atom	\N	\N	\N	gamma-Hexachlorocyclohexane degradation	Biodegradation of Xenobiotics	METABOLIC	132	KOG0156	Cytochrome P450 CYP2 subfamily	Secondary metabolites biosynthesis, transport and catabolism	METABOLISM	10943	1-hydroxy-2-naphthoate hydroxylase activity	molecular_function	GO:0018637	IPR001128	Cytochrome P450	SUPERFAMILY	SSF48264	\N
54	1.14.13.-	With NADH or NADPH as one donor, and incorporation of one atom	\N	\N	\N	Tryptophan metabolism	Amino Acid Metabolism	METABOLIC	132	KOG0156	Cytochrome P450 CYP2 subfamily	Secondary metabolites biosynthesis, transport and catabolism	METABOLISM	12251	heme binding	molecular_function	GO:0020037	IPR001128	Cytochrome P450	HMMPfam	PF00067	Cytochrome P450
54	1.14.13.-	With NADH or NADPH as one donor, and incorporation of one atom	\N	\N	\N	Tryptophan metabolism	Amino Acid Metabolism	METABOLIC	132	KOG0156	Cytochrome P450 CYP2 subfamily	Secondary metabolites biosynthesis, transport and catabolism	METABOLISM	12251	heme binding	molecular_function	GO:0020037	IPR001128	Cytochrome P450	PRINTS	PR00385	P450 superfamily signature
54	1.14.13.-	With NADH or NADPH as one donor, and incorporation of one atom	\N	\N	\N	Tryptophan metabolism	Amino Acid Metabolism	METABOLIC	132	KOG0156	Cytochrome P450 CYP2 subfamily	Secondary metabolites biosynthesis, transport and catabolism	METABOLISM	12251	heme binding	molecular_function	GO:0020037	IPR002401	Cytochrome P450, E-class, group I	PRINTS	PR00463	E-class P450 group I signature
54	1.14.13.-	With NADH or NADPH as one donor, and incorporation of one atom	\N	\N	\N	Tryptophan metabolism	Amino Acid Metabolism	METABOLIC	132	KOG0156	Cytochrome P450 CYP2 subfamily	Secondary metabolites biosynthesis, transport and catabolism	METABOLISM	12251	heme binding	molecular_function	GO:0020037	IPR001128	Cytochrome P450	SUPERFAMILY	SSF48264	\N
54	1.14.13.-	With NADH or NADPH as one donor, and incorporation of one atom	\N	\N	\N	Tryptophan metabolism	Amino Acid Metabolism	METABOLIC	132	KOG0156	Cytochrome P450 CYP2 subfamily	Secondary metabolites biosynthesis, transport and catabolism	METABOLISM	10937	phenylacetate hydroxylase activity	molecular_function	GO:0018631	IPR001128	Cytochrome P450	HMMPfam	PF00067	Cytochrome P450
54	1.14.13.-	With NADH or NADPH as one donor, and incorporation of one atom	\N	\N	\N	Tryptophan metabolism	Amino Acid Metabolism	METABOLIC	132	KOG0156	Cytochrome P450 CYP2 subfamily	Secondary metabolites biosynthesis, transport and catabolism	METABOLISM	10937	phenylacetate hydroxylase activity	molecular_function	GO:0018631	IPR001128	Cytochrome P450	PRINTS	PR00385	P450 superfamily signature
54	1.14.13.-	With NADH or NADPH as one donor, and incorporation of one atom	\N	\N	\N	Tryptophan metabolism	Amino Acid Metabolism	METABOLIC	132	KOG0156	Cytochrome P450 CYP2 subfamily	Secondary metabolites biosynthesis, transport and catabolism	METABOLISM	10937	phenylacetate hydroxylase activity	molecular_function	GO:0018631	IPR002401	Cytochrome P450, E-class, group I	PRINTS	PR00463	E-class P450 group I signature
54	1.14.13.-	With NADH or NADPH as one donor, and incorporation of one atom	\N	\N	\N	Tryptophan metabolism	Amino Acid Metabolism	METABOLIC	132	KOG0156	Cytochrome P450 CYP2 subfamily	Secondary metabolites biosynthesis, transport and catabolism	METABOLISM	10937	phenylacetate hydroxylase activity	molecular_function	GO:0018631	IPR001128	Cytochrome P450	SUPERFAMILY	SSF48264	\N
54	1.14.13.-	With NADH or NADPH as one donor, and incorporation of one atom	\N	\N	\N	Tyrosine metabolism	Amino Acid Metabolism	METABOLIC	132	KOG0156	Cytochrome P450 CYP2 subfamily	Secondary metabolites biosynthesis, transport and catabolism	METABOLISM	10957	toluene-4-sulfonate monooxygenase activity	molecular_function	GO:0018651	IPR001128	Cytochrome P450	HMMPfam	PF00067	Cytochrome P450
54	1.14.13.-	With NADH or NADPH as one donor, and incorporation of one atom	\N	\N	\N	Tyrosine metabolism	Amino Acid Metabolism	METABOLIC	132	KOG0156	Cytochrome P450 CYP2 subfamily	Secondary metabolites biosynthesis, transport and catabolism	METABOLISM	10957	toluene-4-sulfonate monooxygenase activity	molecular_function	GO:0018651	IPR001128	Cytochrome P450	PRINTS	PR00385	P450 superfamily signature
54	1.14.13.-	With NADH or NADPH as one donor, and incorporation of one atom	\N	\N	\N	Tyrosine metabolism	Amino Acid Metabolism	METABOLIC	132	KOG0156	Cytochrome P450 CYP2 subfamily	Secondary metabolites biosynthesis, transport and catabolism	METABOLISM	10957	toluene-4-sulfonate monooxygenase activity	molecular_function	GO:0018651	IPR002401	Cytochrome P450, E-class, group I	PRINTS	PR00463	E-class P450 group I signature
54	1.14.13.-	With NADH or NADPH as one donor, and incorporation of one atom	\N	\N	\N	Tyrosine metabolism	Amino Acid Metabolism	METABOLIC	132	KOG0156	Cytochrome P450 CYP2 subfamily	Secondary metabolites biosynthesis, transport and catabolism	METABOLISM	10957	toluene-4-sulfonate monooxygenase activity	molecular_function	GO:0018651	IPR001128	Cytochrome P450	SUPERFAMILY	SSF48264	\N
54	1.14.13.-	With NADH or NADPH as one donor, and incorporation of one atom	\N	\N	\N	Sterol biosynthesis	Lipid Metabolism	METABOLIC	132	KOG0156	Cytochrome P450 CYP2 subfamily	Secondary metabolites biosynthesis, transport and catabolism	METABOLISM	10960	2-hydroxy-phenylacetate hydroxylase activity	molecular_function	GO:0018654	IPR001128	Cytochrome P450	HMMPfam	PF00067	Cytochrome P450
54	1.14.13.-	With NADH or NADPH as one donor, and incorporation of one atom	\N	\N	\N	Sterol biosynthesis	Lipid Metabolism	METABOLIC	132	KOG0156	Cytochrome P450 CYP2 subfamily	Secondary metabolites biosynthesis, transport and catabolism	METABOLISM	10960	2-hydroxy-phenylacetate hydroxylase activity	molecular_function	GO:0018654	IPR001128	Cytochrome P450	PRINTS	PR00385	P450 superfamily signature
54	1.14.13.-	With NADH or NADPH as one donor, and incorporation of one atom	\N	\N	\N	Sterol biosynthesis	Lipid Metabolism	METABOLIC	132	KOG0156	Cytochrome P450 CYP2 subfamily	Secondary metabolites biosynthesis, transport and catabolism	METABOLISM	10960	2-hydroxy-phenylacetate hydroxylase activity	molecular_function	GO:0018654	IPR002401	Cytochrome P450, E-class, group I	PRINTS	PR00463	E-class P450 group I signature
54	1.14.13.-	With NADH or NADPH as one donor, and incorporation of one atom	\N	\N	\N	Sterol biosynthesis	Lipid Metabolism	METABOLIC	132	KOG0156	Cytochrome P450 CYP2 subfamily	Secondary metabolites biosynthesis, transport and catabolism	METABOLISM	10960	2-hydroxy-phenylacetate hydroxylase activity	molecular_function	GO:0018654	IPR001128	Cytochrome P450	SUPERFAMILY	SSF48264	\N
54	1.14.13.-	With NADH or NADPH as one donor, and incorporation of one atom	\N	\N	\N	Androgen and estrogen metabolism	Lipid Metabolism	METABOLIC	132	KOG0156	Cytochrome P450 CYP2 subfamily	Secondary metabolites biosynthesis, transport and catabolism	METABOLISM	10957	toluene-4-sulfonate monooxygenase activity	molecular_function	GO:0018651	IPR001128	Cytochrome P450	HMMPfam	PF00067	Cytochrome P450
54	1.14.13.-	With NADH or NADPH as one donor, and incorporation of one atom	\N	\N	\N	Androgen and estrogen metabolism	Lipid Metabolism	METABOLIC	132	KOG0156	Cytochrome P450 CYP2 subfamily	Secondary metabolites biosynthesis, transport and catabolism	METABOLISM	10957	toluene-4-sulfonate monooxygenase activity	molecular_function	GO:0018651	IPR001128	Cytochrome P450	PRINTS	PR00385	P450 superfamily signature
54	1.14.13.-	With NADH or NADPH as one donor, and incorporation of one atom	\N	\N	\N	Androgen and estrogen metabolism	Lipid Metabolism	METABOLIC	132	KOG0156	Cytochrome P450 CYP2 subfamily	Secondary metabolites biosynthesis, transport and catabolism	METABOLISM	10957	toluene-4-sulfonate monooxygenase activity	molecular_function	GO:0018651	IPR002401	Cytochrome P450, E-class, group I	PRINTS	PR00463	E-class P450 group I signature
54	1.14.13.-	With NADH or NADPH as one donor, and incorporation of one atom	\N	\N	\N	Androgen and estrogen metabolism	Lipid Metabolism	METABOLIC	132	KOG0156	Cytochrome P450 CYP2 subfamily	Secondary metabolites biosynthesis, transport and catabolism	METABOLISM	10957	toluene-4-sulfonate monooxygenase activity	molecular_function	GO:0018651	IPR001128	Cytochrome P450	SUPERFAMILY	SSF48264	\N
54	1.14.13.-	With NADH or NADPH as one donor, and incorporation of one atom	\N	\N	\N	Tyrosine metabolism	Amino Acid Metabolism	METABOLIC	132	KOG0156	Cytochrome P450 CYP2 subfamily	Secondary metabolites biosynthesis, transport and catabolism	METABOLISM	10956	styrene monooxygenase activity	molecular_function	GO:0018650	IPR001128	Cytochrome P450	HMMPfam	PF00067	Cytochrome P450
54	1.14.13.-	With NADH or NADPH as one donor, and incorporation of one atom	\N	\N	\N	Tyrosine metabolism	Amino Acid Metabolism	METABOLIC	132	KOG0156	Cytochrome P450 CYP2 subfamily	Secondary metabolites biosynthesis, transport and catabolism	METABOLISM	10956	styrene monooxygenase activity	molecular_function	GO:0018650	IPR001128	Cytochrome P450	PRINTS	PR00385	P450 superfamily signature
54	1.14.13.-	With NADH or NADPH as one donor, and incorporation of one atom	\N	\N	\N	Tyrosine metabolism	Amino Acid Metabolism	METABOLIC	132	KOG0156	Cytochrome P450 CYP2 subfamily	Secondary metabolites biosynthesis, transport and catabolism	METABOLISM	10956	styrene monooxygenase activity	molecular_function	GO:0018650	IPR002401	Cytochrome P450, E-class, group I	PRINTS	PR00463	E-class P450 group I signature
54	1.14.13.-	With NADH or NADPH as one donor, and incorporation of one atom	\N	\N	\N	Tyrosine metabolism	Amino Acid Metabolism	METABOLIC	132	KOG0156	Cytochrome P450 CYP2 subfamily	Secondary metabolites biosynthesis, transport and catabolism	METABOLISM	10956	styrene monooxygenase activity	molecular_function	GO:0018650	IPR001128	Cytochrome P450	SUPERFAMILY	SSF48264	\N
54	1.14.13.-	With NADH or NADPH as one donor, and incorporation of one atom	\N	\N	\N	Tryptophan metabolism	Amino Acid Metabolism	METABOLIC	132	KOG0156	Cytochrome P450 CYP2 subfamily	Secondary metabolites biosynthesis, transport and catabolism	METABOLISM	10945	xylene monooxygenase activity	molecular_function	GO:0018639	IPR001128	Cytochrome P450	HMMPfam	PF00067	Cytochrome P450
54	1.14.13.-	With NADH or NADPH as one donor, and incorporation of one atom	\N	\N	\N	Tryptophan metabolism	Amino Acid Metabolism	METABOLIC	132	KOG0156	Cytochrome P450 CYP2 subfamily	Secondary metabolites biosynthesis, transport and catabolism	METABOLISM	10945	xylene monooxygenase activity	molecular_function	GO:0018639	IPR001128	Cytochrome P450	PRINTS	PR00385	P450 superfamily signature
54	1.14.13.-	With NADH or NADPH as one donor, and incorporation of one atom	\N	\N	\N	Tryptophan metabolism	Amino Acid Metabolism	METABOLIC	132	KOG0156	Cytochrome P450 CYP2 subfamily	Secondary metabolites biosynthesis, transport and catabolism	METABOLISM	10945	xylene monooxygenase activity	molecular_function	GO:0018639	IPR002401	Cytochrome P450, E-class, group I	PRINTS	PR00463	E-class P450 group I signature
54	1.14.13.-	With NADH or NADPH as one donor, and incorporation of one atom	\N	\N	\N	Tryptophan metabolism	Amino Acid Metabolism	METABOLIC	132	KOG0156	Cytochrome P450 CYP2 subfamily	Secondary metabolites biosynthesis, transport and catabolism	METABOLISM	10945	xylene monooxygenase activity	molecular_function	GO:0018639	IPR001128	Cytochrome P450	SUPERFAMILY	SSF48264	\N
54	1.14.13.-	With NADH or NADPH as one donor, and incorporation of one atom	\N	\N	\N	gamma-Hexachlorocyclohexane degradation	Biodegradation of Xenobiotics	METABOLIC	132	KOG0156	Cytochrome P450 CYP2 subfamily	Secondary metabolites biosynthesis, transport and catabolism	METABOLISM	10960	2-hydroxy-phenylacetate hydroxylase activity	molecular_function	GO:0018654	IPR001128	Cytochrome P450	HMMPfam	PF00067	Cytochrome P450
54	1.14.13.-	With NADH or NADPH as one donor, and incorporation of one atom	\N	\N	\N	gamma-Hexachlorocyclohexane degradation	Biodegradation of Xenobiotics	METABOLIC	132	KOG0156	Cytochrome P450 CYP2 subfamily	Secondary metabolites biosynthesis, transport and catabolism	METABOLISM	10960	2-hydroxy-phenylacetate hydroxylase activity	molecular_function	GO:0018654	IPR001128	Cytochrome P450	PRINTS	PR00385	P450 superfamily signature
54	1.14.13.-	With NADH or NADPH as one donor, and incorporation of one atom	\N	\N	\N	gamma-Hexachlorocyclohexane degradation	Biodegradation of Xenobiotics	METABOLIC	132	KOG0156	Cytochrome P450 CYP2 subfamily	Secondary metabolites biosynthesis, transport and catabolism	METABOLISM	10960	2-hydroxy-phenylacetate hydroxylase activity	molecular_function	GO:0018654	IPR002401	Cytochrome P450, E-class, group I	PRINTS	PR00463	E-class P450 group I signature
54	1.14.13.-	With NADH or NADPH as one donor, and incorporation of one atom	\N	\N	\N	gamma-Hexachlorocyclohexane degradation	Biodegradation of Xenobiotics	METABOLIC	132	KOG0156	Cytochrome P450 CYP2 subfamily	Secondary metabolites biosynthesis, transport and catabolism	METABOLISM	10960	2-hydroxy-phenylacetate hydroxylase activity	molecular_function	GO:0018654	IPR001128	Cytochrome P450	SUPERFAMILY	SSF48264	\N
54	1.14.13.-	With NADH or NADPH as one donor, and incorporation of one atom	\N	\N	\N	Tyrosine metabolism	Amino Acid Metabolism	METABOLIC	132	KOG0156	Cytochrome P450 CYP2 subfamily	Secondary metabolites biosynthesis, transport and catabolism	METABOLISM	10952	1-hydroxy-2-oxolimonene 1,2-monooxygenase activity	molecular_function	GO:0018646	IPR001128	Cytochrome P450	HMMPfam	PF00067	Cytochrome P450
54	1.14.13.-	With NADH or NADPH as one donor, and incorporation of one atom	\N	\N	\N	Tyrosine metabolism	Amino Acid Metabolism	METABOLIC	132	KOG0156	Cytochrome P450 CYP2 subfamily	Secondary metabolites biosynthesis, transport and catabolism	METABOLISM	10952	1-hydroxy-2-oxolimonene 1,2-monooxygenase activity	molecular_function	GO:0018646	IPR001128	Cytochrome P450	PRINTS	PR00385	P450 superfamily signature
54	1.14.13.-	With NADH or NADPH as one donor, and incorporation of one atom	\N	\N	\N	Tyrosine metabolism	Amino Acid Metabolism	METABOLIC	132	KOG0156	Cytochrome P450 CYP2 subfamily	Secondary metabolites biosynthesis, transport and catabolism	METABOLISM	10952	1-hydroxy-2-oxolimonene 1,2-monooxygenase activity	molecular_function	GO:0018646	IPR002401	Cytochrome P450, E-class, group I	PRINTS	PR00463	E-class P450 group I signature
54	1.14.13.-	With NADH or NADPH as one donor, and incorporation of one atom	\N	\N	\N	Tyrosine metabolism	Amino Acid Metabolism	METABOLIC	132	KOG0156	Cytochrome P450 CYP2 subfamily	Secondary metabolites biosynthesis, transport and catabolism	METABOLISM	10952	1-hydroxy-2-oxolimonene 1,2-monooxygenase activity	molecular_function	GO:0018646	IPR001128	Cytochrome P450	SUPERFAMILY	SSF48264	\N
54	1.14.13.-	With NADH or NADPH as one donor, and incorporation of one atom	\N	\N	\N	Methane metabolism	Energy Metabolism	METABOLIC	132	KOG0156	Cytochrome P450 CYP2 subfamily	Secondary metabolites biosynthesis, transport and catabolism	METABOLISM	19196	6-hydroxynicotinate 3-monooxygenase activity	molecular_function	GO:0043731	IPR001128	Cytochrome P450	HMMPfam	PF00067	Cytochrome P450
54	1.14.13.-	With NADH or NADPH as one donor, and incorporation of one atom	\N	\N	\N	Methane metabolism	Energy Metabolism	METABOLIC	132	KOG0156	Cytochrome P450 CYP2 subfamily	Secondary metabolites biosynthesis, transport and catabolism	METABOLISM	19196	6-hydroxynicotinate 3-monooxygenase activity	molecular_function	GO:0043731	IPR001128	Cytochrome P450	PRINTS	PR00385	P450 superfamily signature
54	1.14.13.-	With NADH or NADPH as one donor, and incorporation of one atom	\N	\N	\N	Methane metabolism	Energy Metabolism	METABOLIC	132	KOG0156	Cytochrome P450 CYP2 subfamily	Secondary metabolites biosynthesis, transport and catabolism	METABOLISM	19196	6-hydroxynicotinate 3-monooxygenase activity	molecular_function	GO:0043731	IPR002401	Cytochrome P450, E-class, group I	PRINTS	PR00463	E-class P450 group I signature
54	1.14.13.-	With NADH or NADPH as one donor, and incorporation of one atom	\N	\N	\N	Methane metabolism	Energy Metabolism	METABOLIC	132	KOG0156	Cytochrome P450 CYP2 subfamily	Secondary metabolites biosynthesis, transport and catabolism	METABOLISM	19196	6-hydroxynicotinate 3-monooxygenase activity	molecular_function	GO:0043731	IPR001128	Cytochrome P450	SUPERFAMILY	SSF48264	\N
54	1.14.13.-	With NADH or NADPH as one donor, and incorporation of one atom	\N	\N	\N	Histidine metabolism	Amino Acid Metabolism	METABOLIC	132	KOG0156	Cytochrome P450 CYP2 subfamily	Secondary metabolites biosynthesis, transport and catabolism	METABOLISM	10957	toluene-4-sulfonate monooxygenase activity	molecular_function	GO:0018651	IPR001128	Cytochrome P450	HMMPfam	PF00067	Cytochrome P450
54	1.14.13.-	With NADH or NADPH as one donor, and incorporation of one atom	\N	\N	\N	Histidine metabolism	Amino Acid Metabolism	METABOLIC	132	KOG0156	Cytochrome P450 CYP2 subfamily	Secondary metabolites biosynthesis, transport and catabolism	METABOLISM	10957	toluene-4-sulfonate monooxygenase activity	molecular_function	GO:0018651	IPR001128	Cytochrome P450	PRINTS	PR00385	P450 superfamily signature
54	1.14.13.-	With NADH or NADPH as one donor, and incorporation of one atom	\N	\N	\N	Histidine metabolism	Amino Acid Metabolism	METABOLIC	132	KOG0156	Cytochrome P450 CYP2 subfamily	Secondary metabolites biosynthesis, transport and catabolism	METABOLISM	10957	toluene-4-sulfonate monooxygenase activity	molecular_function	GO:0018651	IPR002401	Cytochrome P450, E-class, group I	PRINTS	PR00463	E-class P450 group I signature
54	1.14.13.-	With NADH or NADPH as one donor, and incorporation of one atom	\N	\N	\N	Histidine metabolism	Amino Acid Metabolism	METABOLIC	132	KOG0156	Cytochrome P450 CYP2 subfamily	Secondary metabolites biosynthesis, transport and catabolism	METABOLISM	10957	toluene-4-sulfonate monooxygenase activity	molecular_function	GO:0018651	IPR001128	Cytochrome P450	SUPERFAMILY	SSF48264	\N
54	1.14.13.-	With NADH or NADPH as one donor, and incorporation of one atom	\N	\N	\N	Tryptophan metabolism	Amino Acid Metabolism	METABOLIC	132	KOG0156	Cytochrome P450 CYP2 subfamily	Secondary metabolites biosynthesis, transport and catabolism	METABOLISM	10947	6-hydroxy-3-methyl-2-oxo-1,2-dihydroquinoline 6-monooxygenase activity	molecular_function	GO:0018641	IPR001128	Cytochrome P450	HMMPfam	PF00067	Cytochrome P450
54	1.14.13.-	With NADH or NADPH as one donor, and incorporation of one atom	\N	\N	\N	Tryptophan metabolism	Amino Acid Metabolism	METABOLIC	132	KOG0156	Cytochrome P450 CYP2 subfamily	Secondary metabolites biosynthesis, transport and catabolism	METABOLISM	10947	6-hydroxy-3-methyl-2-oxo-1,2-dihydroquinoline 6-monooxygenase activity	molecular_function	GO:0018641	IPR001128	Cytochrome P450	PRINTS	PR00385	P450 superfamily signature
54	1.14.13.-	With NADH or NADPH as one donor, and incorporation of one atom	\N	\N	\N	Tryptophan metabolism	Amino Acid Metabolism	METABOLIC	132	KOG0156	Cytochrome P450 CYP2 subfamily	Secondary metabolites biosynthesis, transport and catabolism	METABOLISM	10947	6-hydroxy-3-methyl-2-oxo-1,2-dihydroquinoline 6-monooxygenase activity	molecular_function	GO:0018641	IPR002401	Cytochrome P450, E-class, group I	PRINTS	PR00463	E-class P450 group I signature
54	1.14.13.-	With NADH or NADPH as one donor, and incorporation of one atom	\N	\N	\N	Tryptophan metabolism	Amino Acid Metabolism	METABOLIC	132	KOG0156	Cytochrome P450 CYP2 subfamily	Secondary metabolites biosynthesis, transport and catabolism	METABOLISM	10947	6-hydroxy-3-methyl-2-oxo-1,2-dihydroquinoline 6-monooxygenase activity	molecular_function	GO:0018641	IPR001128	Cytochrome P450	SUPERFAMILY	SSF48264	\N
54	1.14.13.-	With NADH or NADPH as one donor, and incorporation of one atom	\N	\N	\N	Methane metabolism	Energy Metabolism	METABOLIC	132	KOG0156	Cytochrome P450 CYP2 subfamily	Secondary metabolites biosynthesis, transport and catabolism	METABOLISM	3721	iron ion binding	molecular_function	GO:0005506	IPR001128	Cytochrome P450	HMMPfam	PF00067	Cytochrome P450
54	1.14.13.-	With NADH or NADPH as one donor, and incorporation of one atom	\N	\N	\N	Methane metabolism	Energy Metabolism	METABOLIC	132	KOG0156	Cytochrome P450 CYP2 subfamily	Secondary metabolites biosynthesis, transport and catabolism	METABOLISM	3721	iron ion binding	molecular_function	GO:0005506	IPR001128	Cytochrome P450	PRINTS	PR00385	P450 superfamily signature
54	1.14.13.-	With NADH or NADPH as one donor, and incorporation of one atom	\N	\N	\N	Methane metabolism	Energy Metabolism	METABOLIC	132	KOG0156	Cytochrome P450 CYP2 subfamily	Secondary metabolites biosynthesis, transport and catabolism	METABOLISM	3721	iron ion binding	molecular_function	GO:0005506	IPR002401	Cytochrome P450, E-class, group I	PRINTS	PR00463	E-class P450 group I signature
54	1.14.13.-	With NADH or NADPH as one donor, and incorporation of one atom	\N	\N	\N	Methane metabolism	Energy Metabolism	METABOLIC	132	KOG0156	Cytochrome P450 CYP2 subfamily	Secondary metabolites biosynthesis, transport and catabolism	METABOLISM	3721	iron ion binding	molecular_function	GO:0005506	IPR001128	Cytochrome P450	SUPERFAMILY	SSF48264	\N
54	1.14.13.-	With NADH or NADPH as one donor, and incorporation of one atom	\N	\N	\N	Ubiquinone biosynthesis	Metabolism of Cofactors and Vitamins	METABOLIC	132	KOG0156	Cytochrome P450 CYP2 subfamily	Secondary metabolites biosynthesis, transport and catabolism	METABOLISM	10949	carbon disulfide oxygenase activity	molecular_function	GO:0018643	IPR001128	Cytochrome P450	HMMPfam	PF00067	Cytochrome P450
54	1.14.13.-	With NADH or NADPH as one donor, and incorporation of one atom	\N	\N	\N	Ubiquinone biosynthesis	Metabolism of Cofactors and Vitamins	METABOLIC	132	KOG0156	Cytochrome P450 CYP2 subfamily	Secondary metabolites biosynthesis, transport and catabolism	METABOLISM	10949	carbon disulfide oxygenase activity	molecular_function	GO:0018643	IPR001128	Cytochrome P450	PRINTS	PR00385	P450 superfamily signature
54	1.14.13.-	With NADH or NADPH as one donor, and incorporation of one atom	\N	\N	\N	Ubiquinone biosynthesis	Metabolism of Cofactors and Vitamins	METABOLIC	132	KOG0156	Cytochrome P450 CYP2 subfamily	Secondary metabolites biosynthesis, transport and catabolism	METABOLISM	10949	carbon disulfide oxygenase activity	molecular_function	GO:0018643	IPR002401	Cytochrome P450, E-class, group I	PRINTS	PR00463	E-class P450 group I signature
54	1.14.13.-	With NADH or NADPH as one donor, and incorporation of one atom	\N	\N	\N	Ubiquinone biosynthesis	Metabolism of Cofactors and Vitamins	METABOLIC	132	KOG0156	Cytochrome P450 CYP2 subfamily	Secondary metabolites biosynthesis, transport and catabolism	METABOLISM	10949	carbon disulfide oxygenase activity	molecular_function	GO:0018643	IPR001128	Cytochrome P450	SUPERFAMILY	SSF48264	\N
54	1.14.13.-	With NADH or NADPH as one donor, and incorporation of one atom	\N	\N	\N	Tyrosine metabolism	Amino Acid Metabolism	METABOLIC	132	KOG0156	Cytochrome P450 CYP2 subfamily	Secondary metabolites biosynthesis, transport and catabolism	METABOLISM	10961	2-oxo-delta3-4,5,5-trimethylcyclopentenylacetyl-CoA 1,2-monooxygenase activity	molecular_function	GO:0018655	IPR001128	Cytochrome P450	HMMPfam	PF00067	Cytochrome P450
54	1.14.13.-	With NADH or NADPH as one donor, and incorporation of one atom	\N	\N	\N	Tyrosine metabolism	Amino Acid Metabolism	METABOLIC	132	KOG0156	Cytochrome P450 CYP2 subfamily	Secondary metabolites biosynthesis, transport and catabolism	METABOLISM	10961	2-oxo-delta3-4,5,5-trimethylcyclopentenylacetyl-CoA 1,2-monooxygenase activity	molecular_function	GO:0018655	IPR001128	Cytochrome P450	PRINTS	PR00385	P450 superfamily signature
54	1.14.13.-	With NADH or NADPH as one donor, and incorporation of one atom	\N	\N	\N	Tyrosine metabolism	Amino Acid Metabolism	METABOLIC	132	KOG0156	Cytochrome P450 CYP2 subfamily	Secondary metabolites biosynthesis, transport and catabolism	METABOLISM	10961	2-oxo-delta3-4,5,5-trimethylcyclopentenylacetyl-CoA 1,2-monooxygenase activity	molecular_function	GO:0018655	IPR002401	Cytochrome P450, E-class, group I	PRINTS	PR00463	E-class P450 group I signature
54	1.14.13.-	With NADH or NADPH as one donor, and incorporation of one atom	\N	\N	\N	Tyrosine metabolism	Amino Acid Metabolism	METABOLIC	132	KOG0156	Cytochrome P450 CYP2 subfamily	Secondary metabolites biosynthesis, transport and catabolism	METABOLISM	10961	2-oxo-delta3-4,5,5-trimethylcyclopentenylacetyl-CoA 1,2-monooxygenase activity	molecular_function	GO:0018655	IPR001128	Cytochrome P450	SUPERFAMILY	SSF48264	\N
54	1.14.13.-	With NADH or NADPH as one donor, and incorporation of one atom	\N	\N	\N	Bile acid biosynthesis	Lipid Metabolism	METABOLIC	132	KOG0156	Cytochrome P450 CYP2 subfamily	Secondary metabolites biosynthesis, transport and catabolism	METABOLISM	2888	monooxygenase activity	molecular_function	GO:0004497	IPR001128	Cytochrome P450	HMMPfam	PF00067	Cytochrome P450
54	1.14.13.-	With NADH or NADPH as one donor, and incorporation of one atom	\N	\N	\N	Bile acid biosynthesis	Lipid Metabolism	METABOLIC	132	KOG0156	Cytochrome P450 CYP2 subfamily	Secondary metabolites biosynthesis, transport and catabolism	METABOLISM	2888	monooxygenase activity	molecular_function	GO:0004497	IPR001128	Cytochrome P450	PRINTS	PR00385	P450 superfamily signature
54	1.14.13.-	With NADH or NADPH as one donor, and incorporation of one atom	\N	\N	\N	Bile acid biosynthesis	Lipid Metabolism	METABOLIC	132	KOG0156	Cytochrome P450 CYP2 subfamily	Secondary metabolites biosynthesis, transport and catabolism	METABOLISM	2888	monooxygenase activity	molecular_function	GO:0004497	IPR002401	Cytochrome P450, E-class, group I	PRINTS	PR00463	E-class P450 group I signature
54	1.14.13.-	With NADH or NADPH as one donor, and incorporation of one atom	\N	\N	\N	Bile acid biosynthesis	Lipid Metabolism	METABOLIC	132	KOG0156	Cytochrome P450 CYP2 subfamily	Secondary metabolites biosynthesis, transport and catabolism	METABOLISM	2888	monooxygenase activity	molecular_function	GO:0004497	IPR001128	Cytochrome P450	SUPERFAMILY	SSF48264	\N
54	1.14.13.-	With NADH or NADPH as one donor, and incorporation of one atom	\N	\N	\N	Tyrosine metabolism	Amino Acid Metabolism	METABOLIC	132	KOG0156	Cytochrome P450 CYP2 subfamily	Secondary metabolites biosynthesis, transport and catabolism	METABOLISM	10945	xylene monooxygenase activity	molecular_function	GO:0018639	IPR001128	Cytochrome P450	HMMPfam	PF00067	Cytochrome P450
54	1.14.13.-	With NADH or NADPH as one donor, and incorporation of one atom	\N	\N	\N	Tyrosine metabolism	Amino Acid Metabolism	METABOLIC	132	KOG0156	Cytochrome P450 CYP2 subfamily	Secondary metabolites biosynthesis, transport and catabolism	METABOLISM	10945	xylene monooxygenase activity	molecular_function	GO:0018639	IPR001128	Cytochrome P450	PRINTS	PR00385	P450 superfamily signature
54	1.14.13.-	With NADH or NADPH as one donor, and incorporation of one atom	\N	\N	\N	Tyrosine metabolism	Amino Acid Metabolism	METABOLIC	132	KOG0156	Cytochrome P450 CYP2 subfamily	Secondary metabolites biosynthesis, transport and catabolism	METABOLISM	10945	xylene monooxygenase activity	molecular_function	GO:0018639	IPR002401	Cytochrome P450, E-class, group I	PRINTS	PR00463	E-class P450 group I signature
54	1.14.13.-	With NADH or NADPH as one donor, and incorporation of one atom	\N	\N	\N	Tyrosine metabolism	Amino Acid Metabolism	METABOLIC	132	KOG0156	Cytochrome P450 CYP2 subfamily	Secondary metabolites biosynthesis, transport and catabolism	METABOLISM	10945	xylene monooxygenase activity	molecular_function	GO:0018639	IPR001128	Cytochrome P450	SUPERFAMILY	SSF48264	\N
54	1.14.13.-	With NADH or NADPH as one donor, and incorporation of one atom	\N	\N	\N	Androgen and estrogen metabolism	Lipid Metabolism	METABOLIC	132	KOG0156	Cytochrome P450 CYP2 subfamily	Secondary metabolites biosynthesis, transport and catabolism	METABOLISM	12251	heme binding	molecular_function	GO:0020037	IPR001128	Cytochrome P450	HMMPfam	PF00067	Cytochrome P450
54	1.14.13.-	With NADH or NADPH as one donor, and incorporation of one atom	\N	\N	\N	Androgen and estrogen metabolism	Lipid Metabolism	METABOLIC	132	KOG0156	Cytochrome P450 CYP2 subfamily	Secondary metabolites biosynthesis, transport and catabolism	METABOLISM	12251	heme binding	molecular_function	GO:0020037	IPR001128	Cytochrome P450	PRINTS	PR00385	P450 superfamily signature
54	1.14.13.-	With NADH or NADPH as one donor, and incorporation of one atom	\N	\N	\N	Androgen and estrogen metabolism	Lipid Metabolism	METABOLIC	132	KOG0156	Cytochrome P450 CYP2 subfamily	Secondary metabolites biosynthesis, transport and catabolism	METABOLISM	12251	heme binding	molecular_function	GO:0020037	IPR002401	Cytochrome P450, E-class, group I	PRINTS	PR00463	E-class P450 group I signature
54	1.14.13.-	With NADH or NADPH as one donor, and incorporation of one atom	\N	\N	\N	Androgen and estrogen metabolism	Lipid Metabolism	METABOLIC	132	KOG0156	Cytochrome P450 CYP2 subfamily	Secondary metabolites biosynthesis, transport and catabolism	METABOLISM	12251	heme binding	molecular_function	GO:0020037	IPR001128	Cytochrome P450	SUPERFAMILY	SSF48264	\N
54	1.14.13.-	With NADH or NADPH as one donor, and incorporation of one atom	\N	\N	\N	Ubiquinone biosynthesis	Metabolism of Cofactors and Vitamins	METABOLIC	132	KOG0156	Cytochrome P450 CYP2 subfamily	Secondary metabolites biosynthesis, transport and catabolism	METABOLISM	10952	1-hydroxy-2-oxolimonene 1,2-monooxygenase activity	molecular_function	GO:0018646	IPR001128	Cytochrome P450	HMMPfam	PF00067	Cytochrome P450
54	1.14.13.-	With NADH or NADPH as one donor, and incorporation of one atom	\N	\N	\N	Ubiquinone biosynthesis	Metabolism of Cofactors and Vitamins	METABOLIC	132	KOG0156	Cytochrome P450 CYP2 subfamily	Secondary metabolites biosynthesis, transport and catabolism	METABOLISM	10952	1-hydroxy-2-oxolimonene 1,2-monooxygenase activity	molecular_function	GO:0018646	IPR001128	Cytochrome P450	PRINTS	PR00385	P450 superfamily signature
54	1.14.13.-	With NADH or NADPH as one donor, and incorporation of one atom	\N	\N	\N	Ubiquinone biosynthesis	Metabolism of Cofactors and Vitamins	METABOLIC	132	KOG0156	Cytochrome P450 CYP2 subfamily	Secondary metabolites biosynthesis, transport and catabolism	METABOLISM	10952	1-hydroxy-2-oxolimonene 1,2-monooxygenase activity	molecular_function	GO:0018646	IPR002401	Cytochrome P450, E-class, group I	PRINTS	PR00463	E-class P450 group I signature
54	1.14.13.-	With NADH or NADPH as one donor, and incorporation of one atom	\N	\N	\N	Ubiquinone biosynthesis	Metabolism of Cofactors and Vitamins	METABOLIC	132	KOG0156	Cytochrome P450 CYP2 subfamily	Secondary metabolites biosynthesis, transport and catabolism	METABOLISM	10952	1-hydroxy-2-oxolimonene 1,2-monooxygenase activity	molecular_function	GO:0018646	IPR001128	Cytochrome P450	SUPERFAMILY	SSF48264	\N
54	1.14.13.-	With NADH or NADPH as one donor, and incorporation of one atom	\N	\N	\N	Tryptophan metabolism	Amino Acid Metabolism	METABOLIC	132	KOG0156	Cytochrome P450 CYP2 subfamily	Secondary metabolites biosynthesis, transport and catabolism	METABOLISM	10955	tetrahydrofuran hydroxylase activity	molecular_function	GO:0018649	IPR001128	Cytochrome P450	HMMPfam	PF00067	Cytochrome P450
54	1.14.13.-	With NADH or NADPH as one donor, and incorporation of one atom	\N	\N	\N	Tryptophan metabolism	Amino Acid Metabolism	METABOLIC	132	KOG0156	Cytochrome P450 CYP2 subfamily	Secondary metabolites biosynthesis, transport and catabolism	METABOLISM	10955	tetrahydrofuran hydroxylase activity	molecular_function	GO:0018649	IPR001128	Cytochrome P450	PRINTS	PR00385	P450 superfamily signature
54	1.14.13.-	With NADH or NADPH as one donor, and incorporation of one atom	\N	\N	\N	Tryptophan metabolism	Amino Acid Metabolism	METABOLIC	132	KOG0156	Cytochrome P450 CYP2 subfamily	Secondary metabolites biosynthesis, transport and catabolism	METABOLISM	10955	tetrahydrofuran hydroxylase activity	molecular_function	GO:0018649	IPR002401	Cytochrome P450, E-class, group I	PRINTS	PR00463	E-class P450 group I signature
54	1.14.13.-	With NADH or NADPH as one donor, and incorporation of one atom	\N	\N	\N	Tryptophan metabolism	Amino Acid Metabolism	METABOLIC	132	KOG0156	Cytochrome P450 CYP2 subfamily	Secondary metabolites biosynthesis, transport and catabolism	METABOLISM	10955	tetrahydrofuran hydroxylase activity	molecular_function	GO:0018649	IPR001128	Cytochrome P450	SUPERFAMILY	SSF48264	\N
54	1.14.13.-	With NADH or NADPH as one donor, and incorporation of one atom	\N	\N	\N	Flavonoids, stilbene and lignin biosynthesis	Biosynthesis of Secondary Metabolites	METABOLIC	132	KOG0156	Cytochrome P450 CYP2 subfamily	Secondary metabolites biosynthesis, transport and catabolism	METABOLISM	10947	6-hydroxy-3-methyl-2-oxo-1,2-dihydroquinoline 6-monooxygenase activity	molecular_function	GO:0018641	IPR001128	Cytochrome P450	HMMPfam	PF00067	Cytochrome P450
54	1.14.13.-	With NADH or NADPH as one donor, and incorporation of one atom	\N	\N	\N	Flavonoids, stilbene and lignin biosynthesis	Biosynthesis of Secondary Metabolites	METABOLIC	132	KOG0156	Cytochrome P450 CYP2 subfamily	Secondary metabolites biosynthesis, transport and catabolism	METABOLISM	10947	6-hydroxy-3-methyl-2-oxo-1,2-dihydroquinoline 6-monooxygenase activity	molecular_function	GO:0018641	IPR001128	Cytochrome P450	PRINTS	PR00385	P450 superfamily signature
54	1.14.13.-	With NADH or NADPH as one donor, and incorporation of one atom	\N	\N	\N	Flavonoids, stilbene and lignin biosynthesis	Biosynthesis of Secondary Metabolites	METABOLIC	132	KOG0156	Cytochrome P450 CYP2 subfamily	Secondary metabolites biosynthesis, transport and catabolism	METABOLISM	10947	6-hydroxy-3-methyl-2-oxo-1,2-dihydroquinoline 6-monooxygenase activity	molecular_function	GO:0018641	IPR002401	Cytochrome P450, E-class, group I	PRINTS	PR00463	E-class P450 group I signature
54	1.14.13.-	With NADH or NADPH as one donor, and incorporation of one atom	\N	\N	\N	Flavonoids, stilbene and lignin biosynthesis	Biosynthesis of Secondary Metabolites	METABOLIC	132	KOG0156	Cytochrome P450 CYP2 subfamily	Secondary metabolites biosynthesis, transport and catabolism	METABOLISM	10947	6-hydroxy-3-methyl-2-oxo-1,2-dihydroquinoline 6-monooxygenase activity	molecular_function	GO:0018641	IPR001128	Cytochrome P450	SUPERFAMILY	SSF48264	\N
54	1.14.13.-	With NADH or NADPH as one donor, and incorporation of one atom	\N	\N	\N	1,4-Dichlorobenzene degradation	Biodegradation of Xenobiotics	METABOLIC	132	KOG0156	Cytochrome P450 CYP2 subfamily	Secondary metabolites biosynthesis, transport and catabolism	METABOLISM	12251	heme binding	molecular_function	GO:0020037	IPR001128	Cytochrome P450	HMMPfam	PF00067	Cytochrome P450
54	1.14.13.-	With NADH or NADPH as one donor, and incorporation of one atom	\N	\N	\N	1,4-Dichlorobenzene degradation	Biodegradation of Xenobiotics	METABOLIC	132	KOG0156	Cytochrome P450 CYP2 subfamily	Secondary metabolites biosynthesis, transport and catabolism	METABOLISM	12251	heme binding	molecular_function	GO:0020037	IPR001128	Cytochrome P450	PRINTS	PR00385	P450 superfamily signature
54	1.14.13.-	With NADH or NADPH as one donor, and incorporation of one atom	\N	\N	\N	1,4-Dichlorobenzene degradation	Biodegradation of Xenobiotics	METABOLIC	132	KOG0156	Cytochrome P450 CYP2 subfamily	Secondary metabolites biosynthesis, transport and catabolism	METABOLISM	12251	heme binding	molecular_function	GO:0020037	IPR002401	Cytochrome P450, E-class, group I	PRINTS	PR00463	E-class P450 group I signature
54	1.14.13.-	With NADH or NADPH as one donor, and incorporation of one atom	\N	\N	\N	1,4-Dichlorobenzene degradation	Biodegradation of Xenobiotics	METABOLIC	132	KOG0156	Cytochrome P450 CYP2 subfamily	Secondary metabolites biosynthesis, transport and catabolism	METABOLISM	12251	heme binding	molecular_function	GO:0020037	IPR001128	Cytochrome P450	SUPERFAMILY	SSF48264	\N
54	1.14.13.-	With NADH or NADPH as one donor, and incorporation of one atom	\N	\N	\N	Androgen and estrogen metabolism	Lipid Metabolism	METABOLIC	132	KOG0156	Cytochrome P450 CYP2 subfamily	Secondary metabolites biosynthesis, transport and catabolism	METABOLISM	10943	1-hydroxy-2-naphthoate hydroxylase activity	molecular_function	GO:0018637	IPR001128	Cytochrome P450	HMMPfam	PF00067	Cytochrome P450
54	1.14.13.-	With NADH or NADPH as one donor, and incorporation of one atom	\N	\N	\N	Androgen and estrogen metabolism	Lipid Metabolism	METABOLIC	132	KOG0156	Cytochrome P450 CYP2 subfamily	Secondary metabolites biosynthesis, transport and catabolism	METABOLISM	10943	1-hydroxy-2-naphthoate hydroxylase activity	molecular_function	GO:0018637	IPR001128	Cytochrome P450	PRINTS	PR00385	P450 superfamily signature
54	1.14.13.-	With NADH or NADPH as one donor, and incorporation of one atom	\N	\N	\N	Androgen and estrogen metabolism	Lipid Metabolism	METABOLIC	132	KOG0156	Cytochrome P450 CYP2 subfamily	Secondary metabolites biosynthesis, transport and catabolism	METABOLISM	10943	1-hydroxy-2-naphthoate hydroxylase activity	molecular_function	GO:0018637	IPR002401	Cytochrome P450, E-class, group I	PRINTS	PR00463	E-class P450 group I signature
54	1.14.13.-	With NADH or NADPH as one donor, and incorporation of one atom	\N	\N	\N	Androgen and estrogen metabolism	Lipid Metabolism	METABOLIC	132	KOG0156	Cytochrome P450 CYP2 subfamily	Secondary metabolites biosynthesis, transport and catabolism	METABOLISM	10943	1-hydroxy-2-naphthoate hydroxylase activity	molecular_function	GO:0018637	IPR001128	Cytochrome P450	SUPERFAMILY	SSF48264	\N
54	1.14.13.-	With NADH or NADPH as one donor, and incorporation of one atom	\N	\N	\N	gamma-Hexachlorocyclohexane degradation	Biodegradation of Xenobiotics	METABOLIC	132	KOG0156	Cytochrome P450 CYP2 subfamily	Secondary metabolites biosynthesis, transport and catabolism	METABOLISM	2888	monooxygenase activity	molecular_function	GO:0004497	IPR001128	Cytochrome P450	HMMPfam	PF00067	Cytochrome P450
54	1.14.13.-	With NADH or NADPH as one donor, and incorporation of one atom	\N	\N	\N	gamma-Hexachlorocyclohexane degradation	Biodegradation of Xenobiotics	METABOLIC	132	KOG0156	Cytochrome P450 CYP2 subfamily	Secondary metabolites biosynthesis, transport and catabolism	METABOLISM	2888	monooxygenase activity	molecular_function	GO:0004497	IPR001128	Cytochrome P450	PRINTS	PR00385	P450 superfamily signature
54	1.14.13.-	With NADH or NADPH as one donor, and incorporation of one atom	\N	\N	\N	gamma-Hexachlorocyclohexane degradation	Biodegradation of Xenobiotics	METABOLIC	132	KOG0156	Cytochrome P450 CYP2 subfamily	Secondary metabolites biosynthesis, transport and catabolism	METABOLISM	2888	monooxygenase activity	molecular_function	GO:0004497	IPR002401	Cytochrome P450, E-class, group I	PRINTS	PR00463	E-class P450 group I signature
54	1.14.13.-	With NADH or NADPH as one donor, and incorporation of one atom	\N	\N	\N	gamma-Hexachlorocyclohexane degradation	Biodegradation of Xenobiotics	METABOLIC	132	KOG0156	Cytochrome P450 CYP2 subfamily	Secondary metabolites biosynthesis, transport and catabolism	METABOLISM	2888	monooxygenase activity	molecular_function	GO:0004497	IPR001128	Cytochrome P450	SUPERFAMILY	SSF48264	\N
54	1.14.13.-	With NADH or NADPH as one donor, and incorporation of one atom	\N	\N	\N	Phenylalanine metabolism	Amino Acid Metabolism	METABOLIC	132	KOG0156	Cytochrome P450 CYP2 subfamily	Secondary metabolites biosynthesis, transport and catabolism	METABOLISM	4283	electron transport	biological_process	GO:0006118	IPR001128	Cytochrome P450	HMMPfam	PF00067	Cytochrome P450
54	1.14.13.-	With NADH or NADPH as one donor, and incorporation of one atom	\N	\N	\N	Phenylalanine metabolism	Amino Acid Metabolism	METABOLIC	132	KOG0156	Cytochrome P450 CYP2 subfamily	Secondary metabolites biosynthesis, transport and catabolism	METABOLISM	4283	electron transport	biological_process	GO:0006118	IPR001128	Cytochrome P450	PRINTS	PR00385	P450 superfamily signature
54	1.14.13.-	With NADH or NADPH as one donor, and incorporation of one atom	\N	\N	\N	Phenylalanine metabolism	Amino Acid Metabolism	METABOLIC	132	KOG0156	Cytochrome P450 CYP2 subfamily	Secondary metabolites biosynthesis, transport and catabolism	METABOLISM	4283	electron transport	biological_process	GO:0006118	IPR002401	Cytochrome P450, E-class, group I	PRINTS	PR00463	E-class P450 group I signature
54	1.14.13.-	With NADH or NADPH as one donor, and incorporation of one atom	\N	\N	\N	Phenylalanine metabolism	Amino Acid Metabolism	METABOLIC	132	KOG0156	Cytochrome P450 CYP2 subfamily	Secondary metabolites biosynthesis, transport and catabolism	METABOLISM	4283	electron transport	biological_process	GO:0006118	IPR001128	Cytochrome P450	SUPERFAMILY	SSF48264	\N
54	1.14.13.-	With NADH or NADPH as one donor, and incorporation of one atom	\N	\N	\N	Tryptophan metabolism	Amino Acid Metabolism	METABOLIC	132	KOG0156	Cytochrome P450 CYP2 subfamily	Secondary metabolites biosynthesis, transport and catabolism	METABOLISM	10961	2-oxo-delta3-4,5,5-trimethylcyclopentenylacetyl-CoA 1,2-monooxygenase activity	molecular_function	GO:0018655	IPR001128	Cytochrome P450	HMMPfam	PF00067	Cytochrome P450
54	1.14.13.-	With NADH or NADPH as one donor, and incorporation of one atom	\N	\N	\N	Tryptophan metabolism	Amino Acid Metabolism	METABOLIC	132	KOG0156	Cytochrome P450 CYP2 subfamily	Secondary metabolites biosynthesis, transport and catabolism	METABOLISM	10961	2-oxo-delta3-4,5,5-trimethylcyclopentenylacetyl-CoA 1,2-monooxygenase activity	molecular_function	GO:0018655	IPR001128	Cytochrome P450	PRINTS	PR00385	P450 superfamily signature
54	1.14.13.-	With NADH or NADPH as one donor, and incorporation of one atom	\N	\N	\N	Tryptophan metabolism	Amino Acid Metabolism	METABOLIC	132	KOG0156	Cytochrome P450 CYP2 subfamily	Secondary metabolites biosynthesis, transport and catabolism	METABOLISM	10961	2-oxo-delta3-4,5,5-trimethylcyclopentenylacetyl-CoA 1,2-monooxygenase activity	molecular_function	GO:0018655	IPR002401	Cytochrome P450, E-class, group I	PRINTS	PR00463	E-class P450 group I signature
54	1.14.13.-	With NADH or NADPH as one donor, and incorporation of one atom	\N	\N	\N	Tryptophan metabolism	Amino Acid Metabolism	METABOLIC	132	KOG0156	Cytochrome P450 CYP2 subfamily	Secondary metabolites biosynthesis, transport and catabolism	METABOLISM	10961	2-oxo-delta3-4,5,5-trimethylcyclopentenylacetyl-CoA 1,2-monooxygenase activity	molecular_function	GO:0018655	IPR001128	Cytochrome P450	SUPERFAMILY	SSF48264	\N
54	1.14.13.-	With NADH or NADPH as one donor, and incorporation of one atom	\N	\N	\N	Androgen and estrogen metabolism	Lipid Metabolism	METABOLIC	132	KOG0156	Cytochrome P450 CYP2 subfamily	Secondary metabolites biosynthesis, transport and catabolism	METABOLISM	10948	chlorophenol 4-monooxygenase activity	molecular_function	GO:0018642	IPR001128	Cytochrome P450	HMMPfam	PF00067	Cytochrome P450
54	1.14.13.-	With NADH or NADPH as one donor, and incorporation of one atom	\N	\N	\N	Androgen and estrogen metabolism	Lipid Metabolism	METABOLIC	132	KOG0156	Cytochrome P450 CYP2 subfamily	Secondary metabolites biosynthesis, transport and catabolism	METABOLISM	10948	chlorophenol 4-monooxygenase activity	molecular_function	GO:0018642	IPR001128	Cytochrome P450	PRINTS	PR00385	P450 superfamily signature
54	1.14.13.-	With NADH or NADPH as one donor, and incorporation of one atom	\N	\N	\N	Androgen and estrogen metabolism	Lipid Metabolism	METABOLIC	132	KOG0156	Cytochrome P450 CYP2 subfamily	Secondary metabolites biosynthesis, transport and catabolism	METABOLISM	10948	chlorophenol 4-monooxygenase activity	molecular_function	GO:0018642	IPR002401	Cytochrome P450, E-class, group I	PRINTS	PR00463	E-class P450 group I signature
54	1.14.13.-	With NADH or NADPH as one donor, and incorporation of one atom	\N	\N	\N	Androgen and estrogen metabolism	Lipid Metabolism	METABOLIC	132	KOG0156	Cytochrome P450 CYP2 subfamily	Secondary metabolites biosynthesis, transport and catabolism	METABOLISM	10948	chlorophenol 4-monooxygenase activity	molecular_function	GO:0018642	IPR001128	Cytochrome P450	SUPERFAMILY	SSF48264	\N
54	1.14.13.-	With NADH or NADPH as one donor, and incorporation of one atom	\N	\N	\N	Bile acid biosynthesis	Lipid Metabolism	METABOLIC	132	KOG0156	Cytochrome P450 CYP2 subfamily	Secondary metabolites biosynthesis, transport and catabolism	METABOLISM	10936	3,5-xylenol methylhydroxylase activity	molecular_function	GO:0018630	IPR001128	Cytochrome P450	HMMPfam	PF00067	Cytochrome P450
54	1.14.13.-	With NADH or NADPH as one donor, and incorporation of one atom	\N	\N	\N	Bile acid biosynthesis	Lipid Metabolism	METABOLIC	132	KOG0156	Cytochrome P450 CYP2 subfamily	Secondary metabolites biosynthesis, transport and catabolism	METABOLISM	10936	3,5-xylenol methylhydroxylase activity	molecular_function	GO:0018630	IPR001128	Cytochrome P450	PRINTS	PR00385	P450 superfamily signature
54	1.14.13.-	With NADH or NADPH as one donor, and incorporation of one atom	\N	\N	\N	Bile acid biosynthesis	Lipid Metabolism	METABOLIC	132	KOG0156	Cytochrome P450 CYP2 subfamily	Secondary metabolites biosynthesis, transport and catabolism	METABOLISM	10936	3,5-xylenol methylhydroxylase activity	molecular_function	GO:0018630	IPR002401	Cytochrome P450, E-class, group I	PRINTS	PR00463	E-class P450 group I signature
54	1.14.13.-	With NADH or NADPH as one donor, and incorporation of one atom	\N	\N	\N	Bile acid biosynthesis	Lipid Metabolism	METABOLIC	132	KOG0156	Cytochrome P450 CYP2 subfamily	Secondary metabolites biosynthesis, transport and catabolism	METABOLISM	10936	3,5-xylenol methylhydroxylase activity	molecular_function	GO:0018630	IPR001128	Cytochrome P450	SUPERFAMILY	SSF48264	\N
54	1.14.13.-	With NADH or NADPH as one donor, and incorporation of one atom	\N	\N	\N	Phenylalanine metabolism	Amino Acid Metabolism	METABOLIC	132	KOG0156	Cytochrome P450 CYP2 subfamily	Secondary metabolites biosynthesis, transport and catabolism	METABOLISM	19196	6-hydroxynicotinate 3-monooxygenase activity	molecular_function	GO:0043731	IPR001128	Cytochrome P450	HMMPfam	PF00067	Cytochrome P450
54	1.14.13.-	With NADH or NADPH as one donor, and incorporation of one atom	\N	\N	\N	Phenylalanine metabolism	Amino Acid Metabolism	METABOLIC	132	KOG0156	Cytochrome P450 CYP2 subfamily	Secondary metabolites biosynthesis, transport and catabolism	METABOLISM	19196	6-hydroxynicotinate 3-monooxygenase activity	molecular_function	GO:0043731	IPR001128	Cytochrome P450	PRINTS	PR00385	P450 superfamily signature
54	1.14.13.-	With NADH or NADPH as one donor, and incorporation of one atom	\N	\N	\N	Phenylalanine metabolism	Amino Acid Metabolism	METABOLIC	132	KOG0156	Cytochrome P450 CYP2 subfamily	Secondary metabolites biosynthesis, transport and catabolism	METABOLISM	19196	6-hydroxynicotinate 3-monooxygenase activity	molecular_function	GO:0043731	IPR002401	Cytochrome P450, E-class, group I	PRINTS	PR00463	E-class P450 group I signature
54	1.14.13.-	With NADH or NADPH as one donor, and incorporation of one atom	\N	\N	\N	Phenylalanine metabolism	Amino Acid Metabolism	METABOLIC	132	KOG0156	Cytochrome P450 CYP2 subfamily	Secondary metabolites biosynthesis, transport and catabolism	METABOLISM	19196	6-hydroxynicotinate 3-monooxygenase activity	molecular_function	GO:0043731	IPR001128	Cytochrome P450	SUPERFAMILY	SSF48264	\N
54	1.14.13.-	With NADH or NADPH as one donor, and incorporation of one atom	\N	\N	\N	Ubiquinone biosynthesis	Metabolism of Cofactors and Vitamins	METABOLIC	132	KOG0156	Cytochrome P450 CYP2 subfamily	Secondary metabolites biosynthesis, transport and catabolism	METABOLISM	10943	1-hydroxy-2-naphthoate hydroxylase activity	molecular_function	GO:0018637	IPR001128	Cytochrome P450	HMMPfam	PF00067	Cytochrome P450
54	1.14.13.-	With NADH or NADPH as one donor, and incorporation of one atom	\N	\N	\N	Ubiquinone biosynthesis	Metabolism of Cofactors and Vitamins	METABOLIC	132	KOG0156	Cytochrome P450 CYP2 subfamily	Secondary metabolites biosynthesis, transport and catabolism	METABOLISM	10943	1-hydroxy-2-naphthoate hydroxylase activity	molecular_function	GO:0018637	IPR001128	Cytochrome P450	PRINTS	PR00385	P450 superfamily signature
54	1.14.13.-	With NADH or NADPH as one donor, and incorporation of one atom	\N	\N	\N	Ubiquinone biosynthesis	Metabolism of Cofactors and Vitamins	METABOLIC	132	KOG0156	Cytochrome P450 CYP2 subfamily	Secondary metabolites biosynthesis, transport and catabolism	METABOLISM	10943	1-hydroxy-2-naphthoate hydroxylase activity	molecular_function	GO:0018637	IPR002401	Cytochrome P450, E-class, group I	PRINTS	PR00463	E-class P450 group I signature
54	1.14.13.-	With NADH or NADPH as one donor, and incorporation of one atom	\N	\N	\N	Ubiquinone biosynthesis	Metabolism of Cofactors and Vitamins	METABOLIC	132	KOG0156	Cytochrome P450 CYP2 subfamily	Secondary metabolites biosynthesis, transport and catabolism	METABOLISM	10943	1-hydroxy-2-naphthoate hydroxylase activity	molecular_function	GO:0018637	IPR001128	Cytochrome P450	SUPERFAMILY	SSF48264	\N
54	1.14.13.-	With NADH or NADPH as one donor, and incorporation of one atom	\N	\N	\N	Flavonoids, stilbene and lignin biosynthesis	Biosynthesis of Secondary Metabolites	METABOLIC	132	KOG0156	Cytochrome P450 CYP2 subfamily	Secondary metabolites biosynthesis, transport and catabolism	METABOLISM	10941	limonene 1,2-monooxygenase activity	molecular_function	GO:0018635	IPR001128	Cytochrome P450	HMMPfam	PF00067	Cytochrome P450
54	1.14.13.-	With NADH or NADPH as one donor, and incorporation of one atom	\N	\N	\N	Flavonoids, stilbene and lignin biosynthesis	Biosynthesis of Secondary Metabolites	METABOLIC	132	KOG0156	Cytochrome P450 CYP2 subfamily	Secondary metabolites biosynthesis, transport and catabolism	METABOLISM	10941	limonene 1,2-monooxygenase activity	molecular_function	GO:0018635	IPR001128	Cytochrome P450	PRINTS	PR00385	P450 superfamily signature
54	1.14.13.-	With NADH or NADPH as one donor, and incorporation of one atom	\N	\N	\N	Flavonoids, stilbene and lignin biosynthesis	Biosynthesis of Secondary Metabolites	METABOLIC	132	KOG0156	Cytochrome P450 CYP2 subfamily	Secondary metabolites biosynthesis, transport and catabolism	METABOLISM	10941	limonene 1,2-monooxygenase activity	molecular_function	GO:0018635	IPR002401	Cytochrome P450, E-class, group I	PRINTS	PR00463	E-class P450 group I signature
54	1.14.13.-	With NADH or NADPH as one donor, and incorporation of one atom	\N	\N	\N	Flavonoids, stilbene and lignin biosynthesis	Biosynthesis of Secondary Metabolites	METABOLIC	132	KOG0156	Cytochrome P450 CYP2 subfamily	Secondary metabolites biosynthesis, transport and catabolism	METABOLISM	10941	limonene 1,2-monooxygenase activity	molecular_function	GO:0018635	IPR001128	Cytochrome P450	SUPERFAMILY	SSF48264	\N
54	1.14.13.-	With NADH or NADPH as one donor, and incorporation of one atom	\N	\N	\N	1,4-Dichlorobenzene degradation	Biodegradation of Xenobiotics	METABOLIC	132	KOG0156	Cytochrome P450 CYP2 subfamily	Secondary metabolites biosynthesis, transport and catabolism	METABOLISM	10942	phenanthrene 9,10-monooxygenase activity	molecular_function	GO:0018636	IPR001128	Cytochrome P450	HMMPfam	PF00067	Cytochrome P450
54	1.14.13.-	With NADH or NADPH as one donor, and incorporation of one atom	\N	\N	\N	1,4-Dichlorobenzene degradation	Biodegradation of Xenobiotics	METABOLIC	132	KOG0156	Cytochrome P450 CYP2 subfamily	Secondary metabolites biosynthesis, transport and catabolism	METABOLISM	10942	phenanthrene 9,10-monooxygenase activity	molecular_function	GO:0018636	IPR001128	Cytochrome P450	PRINTS	PR00385	P450 superfamily signature
54	1.14.13.-	With NADH or NADPH as one donor, and incorporation of one atom	\N	\N	\N	1,4-Dichlorobenzene degradation	Biodegradation of Xenobiotics	METABOLIC	132	KOG0156	Cytochrome P450 CYP2 subfamily	Secondary metabolites biosynthesis, transport and catabolism	METABOLISM	10942	phenanthrene 9,10-monooxygenase activity	molecular_function	GO:0018636	IPR002401	Cytochrome P450, E-class, group I	PRINTS	PR00463	E-class P450 group I signature
54	1.14.13.-	With NADH or NADPH as one donor, and incorporation of one atom	\N	\N	\N	1,4-Dichlorobenzene degradation	Biodegradation of Xenobiotics	METABOLIC	132	KOG0156	Cytochrome P450 CYP2 subfamily	Secondary metabolites biosynthesis, transport and catabolism	METABOLISM	10942	phenanthrene 9,10-monooxygenase activity	molecular_function	GO:0018636	IPR001128	Cytochrome P450	SUPERFAMILY	SSF48264	\N
54	1.14.13.-	With NADH or NADPH as one donor, and incorporation of one atom	\N	\N	\N	Bile acid biosynthesis	Lipid Metabolism	METABOLIC	132	KOG0156	Cytochrome P450 CYP2 subfamily	Secondary metabolites biosynthesis, transport and catabolism	METABOLISM	10945	xylene monooxygenase activity	molecular_function	GO:0018639	IPR001128	Cytochrome P450	HMMPfam	PF00067	Cytochrome P450
54	1.14.13.-	With NADH or NADPH as one donor, and incorporation of one atom	\N	\N	\N	Bile acid biosynthesis	Lipid Metabolism	METABOLIC	132	KOG0156	Cytochrome P450 CYP2 subfamily	Secondary metabolites biosynthesis, transport and catabolism	METABOLISM	10945	xylene monooxygenase activity	molecular_function	GO:0018639	IPR001128	Cytochrome P450	PRINTS	PR00385	P450 superfamily signature
54	1.14.13.-	With NADH or NADPH as one donor, and incorporation of one atom	\N	\N	\N	Bile acid biosynthesis	Lipid Metabolism	METABOLIC	132	KOG0156	Cytochrome P450 CYP2 subfamily	Secondary metabolites biosynthesis, transport and catabolism	METABOLISM	10945	xylene monooxygenase activity	molecular_function	GO:0018639	IPR002401	Cytochrome P450, E-class, group I	PRINTS	PR00463	E-class P450 group I signature
54	1.14.13.-	With NADH or NADPH as one donor, and incorporation of one atom	\N	\N	\N	Bile acid biosynthesis	Lipid Metabolism	METABOLIC	132	KOG0156	Cytochrome P450 CYP2 subfamily	Secondary metabolites biosynthesis, transport and catabolism	METABOLISM	10945	xylene monooxygenase activity	molecular_function	GO:0018639	IPR001128	Cytochrome P450	SUPERFAMILY	SSF48264	\N
54	1.14.13.-	With NADH or NADPH as one donor, and incorporation of one atom	\N	\N	\N	Sterol biosynthesis	Lipid Metabolism	METABOLIC	132	KOG0156	Cytochrome P450 CYP2 subfamily	Secondary metabolites biosynthesis, transport and catabolism	METABOLISM	12251	heme binding	molecular_function	GO:0020037	IPR001128	Cytochrome P450	HMMPfam	PF00067	Cytochrome P450
54	1.14.13.-	With NADH or NADPH as one donor, and incorporation of one atom	\N	\N	\N	Sterol biosynthesis	Lipid Metabolism	METABOLIC	132	KOG0156	Cytochrome P450 CYP2 subfamily	Secondary metabolites biosynthesis, transport and catabolism	METABOLISM	12251	heme binding	molecular_function	GO:0020037	IPR001128	Cytochrome P450	PRINTS	PR00385	P450 superfamily signature
54	1.14.13.-	With NADH or NADPH as one donor, and incorporation of one atom	\N	\N	\N	Sterol biosynthesis	Lipid Metabolism	METABOLIC	132	KOG0156	Cytochrome P450 CYP2 subfamily	Secondary metabolites biosynthesis, transport and catabolism	METABOLISM	12251	heme binding	molecular_function	GO:0020037	IPR002401	Cytochrome P450, E-class, group I	PRINTS	PR00463	E-class P450 group I signature
54	1.14.13.-	With NADH or NADPH as one donor, and incorporation of one atom	\N	\N	\N	Sterol biosynthesis	Lipid Metabolism	METABOLIC	132	KOG0156	Cytochrome P450 CYP2 subfamily	Secondary metabolites biosynthesis, transport and catabolism	METABOLISM	12251	heme binding	molecular_function	GO:0020037	IPR001128	Cytochrome P450	SUPERFAMILY	SSF48264	\N
54	1.14.13.-	With NADH or NADPH as one donor, and incorporation of one atom	\N	\N	\N	Styrene degradation	Biodegradation of Xenobiotics	METABOLIC	132	KOG0156	Cytochrome P450 CYP2 subfamily	Secondary metabolites biosynthesis, transport and catabolism	METABOLISM	19196	6-hydroxynicotinate 3-monooxygenase activity	molecular_function	GO:0043731	IPR001128	Cytochrome P450	HMMPfam	PF00067	Cytochrome P450
54	1.14.13.-	With NADH or NADPH as one donor, and incorporation of one atom	\N	\N	\N	Styrene degradation	Biodegradation of Xenobiotics	METABOLIC	132	KOG0156	Cytochrome P450 CYP2 subfamily	Secondary metabolites biosynthesis, transport and catabolism	METABOLISM	19196	6-hydroxynicotinate 3-monooxygenase activity	molecular_function	GO:0043731	IPR001128	Cytochrome P450	PRINTS	PR00385	P450 superfamily signature
54	1.14.13.-	With NADH or NADPH as one donor, and incorporation of one atom	\N	\N	\N	Styrene degradation	Biodegradation of Xenobiotics	METABOLIC	132	KOG0156	Cytochrome P450 CYP2 subfamily	Secondary metabolites biosynthesis, transport and catabolism	METABOLISM	19196	6-hydroxynicotinate 3-monooxygenase activity	molecular_function	GO:0043731	IPR002401	Cytochrome P450, E-class, group I	PRINTS	PR00463	E-class P450 group I signature
54	1.14.13.-	With NADH or NADPH as one donor, and incorporation of one atom	\N	\N	\N	Styrene degradation	Biodegradation of Xenobiotics	METABOLIC	132	KOG0156	Cytochrome P450 CYP2 subfamily	Secondary metabolites biosynthesis, transport and catabolism	METABOLISM	19196	6-hydroxynicotinate 3-monooxygenase activity	molecular_function	GO:0043731	IPR001128	Cytochrome P450	SUPERFAMILY	SSF48264	\N
54	1.14.13.-	With NADH or NADPH as one donor, and incorporation of one atom	\N	\N	\N	Ubiquinone biosynthesis	Metabolism of Cofactors and Vitamins	METABOLIC	132	KOG0156	Cytochrome P450 CYP2 subfamily	Secondary metabolites biosynthesis, transport and catabolism	METABOLISM	3721	iron ion binding	molecular_function	GO:0005506	IPR001128	Cytochrome P450	HMMPfam	PF00067	Cytochrome P450
54	1.14.13.-	With NADH or NADPH as one donor, and incorporation of one atom	\N	\N	\N	Ubiquinone biosynthesis	Metabolism of Cofactors and Vitamins	METABOLIC	132	KOG0156	Cytochrome P450 CYP2 subfamily	Secondary metabolites biosynthesis, transport and catabolism	METABOLISM	3721	iron ion binding	molecular_function	GO:0005506	IPR001128	Cytochrome P450	PRINTS	PR00385	P450 superfamily signature
54	1.14.13.-	With NADH or NADPH as one donor, and incorporation of one atom	\N	\N	\N	Ubiquinone biosynthesis	Metabolism of Cofactors and Vitamins	METABOLIC	132	KOG0156	Cytochrome P450 CYP2 subfamily	Secondary metabolites biosynthesis, transport and catabolism	METABOLISM	3721	iron ion binding	molecular_function	GO:0005506	IPR002401	Cytochrome P450, E-class, group I	PRINTS	PR00463	E-class P450 group I signature
54	1.14.13.-	With NADH or NADPH as one donor, and incorporation of one atom	\N	\N	\N	Ubiquinone biosynthesis	Metabolism of Cofactors and Vitamins	METABOLIC	132	KOG0156	Cytochrome P450 CYP2 subfamily	Secondary metabolites biosynthesis, transport and catabolism	METABOLISM	3721	iron ion binding	molecular_function	GO:0005506	IPR001128	Cytochrome P450	SUPERFAMILY	SSF48264	\N
54	1.14.13.-	With NADH or NADPH as one donor, and incorporation of one atom	\N	\N	\N	Flavonoids, stilbene and lignin biosynthesis	Biosynthesis of Secondary Metabolites	METABOLIC	132	KOG0156	Cytochrome P450 CYP2 subfamily	Secondary metabolites biosynthesis, transport and catabolism	METABOLISM	10963	toluene 3-monooxygenase activity	molecular_function	GO:0018657	IPR001128	Cytochrome P450	HMMPfam	PF00067	Cytochrome P450
54	1.14.13.-	With NADH or NADPH as one donor, and incorporation of one atom	\N	\N	\N	Flavonoids, stilbene and lignin biosynthesis	Biosynthesis of Secondary Metabolites	METABOLIC	132	KOG0156	Cytochrome P450 CYP2 subfamily	Secondary metabolites biosynthesis, transport and catabolism	METABOLISM	10963	toluene 3-monooxygenase activity	molecular_function	GO:0018657	IPR001128	Cytochrome P450	PRINTS	PR00385	P450 superfamily signature
54	1.14.13.-	With NADH or NADPH as one donor, and incorporation of one atom	\N	\N	\N	Flavonoids, stilbene and lignin biosynthesis	Biosynthesis of Secondary Metabolites	METABOLIC	132	KOG0156	Cytochrome P450 CYP2 subfamily	Secondary metabolites biosynthesis, transport and catabolism	METABOLISM	10963	toluene 3-monooxygenase activity	molecular_function	GO:0018657	IPR002401	Cytochrome P450, E-class, group I	PRINTS	PR00463	E-class P450 group I signature
54	1.14.13.-	With NADH or NADPH as one donor, and incorporation of one atom	\N	\N	\N	Flavonoids, stilbene and lignin biosynthesis	Biosynthesis of Secondary Metabolites	METABOLIC	132	KOG0156	Cytochrome P450 CYP2 subfamily	Secondary metabolites biosynthesis, transport and catabolism	METABOLISM	10963	toluene 3-monooxygenase activity	molecular_function	GO:0018657	IPR001128	Cytochrome P450	SUPERFAMILY	SSF48264	\N
54	1.14.13.-	With NADH or NADPH as one donor, and incorporation of one atom	\N	\N	\N	1,4-Dichlorobenzene degradation	Biodegradation of Xenobiotics	METABOLIC	132	KOG0156	Cytochrome P450 CYP2 subfamily	Secondary metabolites biosynthesis, transport and catabolism	METABOLISM	10949	carbon disulfide oxygenase activity	molecular_function	GO:0018643	IPR001128	Cytochrome P450	HMMPfam	PF00067	Cytochrome P450
[truncated: 196,859 more rows]
